# Supplementary material for: Chemical biology-whole genome engineering datasets predict new antibacterial combinations
Source: Microb Genom. 2021 Dec 7;7(12):000718. doi: 10.1099/mgen.0.000718 (PMC8767339; doi:10.1099/mgen.0.000718)
Supplement: Supplementary material 2 [file mgen-7-0718-s001.xlsx]

## Sheet: TMP q<0.01_comb
Locus	2_log2FC	1_log2FC	0.5_log2FC	0.25_log2FC	2_log2CPM	1_log2CPM	0.5_log2CPM	0.25_log2CPM	2_q	1_q	0.5_q	0.25_q
thrA	0.786883	0.705733	0.665705	0.506861	8.07083	8.05214	8.02886	7.92776	0.000677751	0.024503	0.0015113	0.0307899
thrB	0.818599	0.777528	0.68066	0.312402	7.00194	7.00498	6.95275	6.73467	0.00225128	0.0155417	0.0153021	0.447828
thrC	1.29171	1.16611	0.614946	0.296016	6.83445	6.81242	6.4438	6.25827	4.62488e-07	2.8668e-05	0.0942387	0.57746
dnaK	1.75774	2.04997	1.48588	0.110425	5.72298	6.08442	5.62198	4.76337	0.00388694	3.30217e-05	0.0102891	0.950512
dnaJ	1.89141	1.85145	0.957837	0.197112	8.769	8.756	8.11651	7.65608	8.26002e-12	2.70527e-10	0.000280348	0.713493
kefC	0.633504	0.902134	1.21963	0.695731	8.15452	8.33539	8.56074	8.20663	0.00942585	0.00126376	1.33358e-12	0.000753265
yabP	0.59698	0.498735	0.41846	0.591776	11.6916	11.6056	11.593	11.6846	0.00759814	0.193382	0.116827	0.00141746
rapA	1.72168	1.69923	1.02861	0.53417	8.96002	8.98296	8.49436	8.17763	1.25845e-19	7.76068e-12	4.29311e-08	0.0194067
ilvH	1.11686	0.731402	0.540542	0.556676	5.76254	5.53541	5.43922	5.43951	0.00531869	0.125896	0.397744	0.34563
cra	1.33637	1.10915	0.736419	0.949207	6.57484	6.46207	6.21566	6.35239	4.12898e-05	0.000408714	0.0729624	0.00650887
acnB	1.36831	1.12273	0.491677	0.501518	5.54812	5.47156	5.0325	5.04104	0.000721872	0.0052604	0.591515	0.522317
dksA	1.77556	2.8216	2.17466	0.272537	6.45993	7.34797	6.80489	5.48432	5.30403e-09	8.42439e-25	3.16749e-22	0.731904
degP	0.683692	0.574691	0.276405	0.269168	8.09426	8.04705	7.88302	7.87205	0.00368444	0.0888344	0.441611	0.424417
yagI	0.99533	0.639862	0.716723	0.740322	7.24478	7.04005	7.09257	7.1006	0.000121861	0.081203	0.0119968	0.00702031
yagL	-0.813844	-0.894919	-0.71168	-0.804202	8.35033	8.31964	8.40591	8.36261	0.00321407	0.00509694	0.00611821	0.00138491
ykgR	-3.18848	-1.47356	-2.23826	-2.57592	2.94531	3.22564	3.09246	3.02219	0.00266379	0.320808	0.0876504	0.0461638
phoB	0.780308	0.607001	0.52654	0.882432	6.74453	6.67445	6.63873	6.8529	0.00712976	0.0746539	0.140621	0.000508854
hupB	1.84243	1.59127	1.65353	1.20413	4.85541	4.69595	4.73737	4.41084	0.00170311	0.00785518	0.00829452	0.151149
hha	-1.66093	-1.32593	-1.00529	-0.987847	5.98049	6.07682	6.1941	6.19219	6.00719e-05	3.53237e-05	0.00351056	0.00604783
ybbC	-2.06951	-1.75289	-1.39593	-1.65209	5.30051	5.38229	5.47674	5.39937	5.28823e-05	1.49765e-05	0.000385509	0.000213458
sfmZ	-0.925253	-0.948755	-0.635405	-0.644185	8.09402	8.08143	8.21931	8.20592	9.65924e-05	0.000896739	0.00355154	0.00526335
ybcV	-1.166	-1.52823	-0.795743	-1.17929	5.96072	5.86167	6.10618	5.97004	0.00181843	5.78267e-06	0.0737557	0.00170434
appY	-1.27966	-1.23595	-1.02719	-1.2875	6.90141	6.92699	7.00788	6.92178	4.20842e-06	2.74086e-05	4.30424e-05	7.38542e-06
ybfG	-0.655877	-0.469766	-0.32258	-0.374616	8.05224	8.1284	8.2102	8.1792	0.00684081	0.211535	0.278789	0.156486
ybfC	-1.18805	-0.954406	-0.606925	-0.951703	6.59877	6.68148	6.82068	6.68729	0.000697916	0.00130456	0.0764567	0.00665051
ybfQ	-1.13301	-0.910316	-0.692219	-0.966058	6.60155	6.68279	6.77544	6.66879	0.000207546	0.00191276	0.022209	0.000811971
sucC	1.29931	1.18502	0.91691	0.569586	5.52033	5.5272	5.32797	5.11001	0.00334748	0.00327149	0.0883736	0.453919
deoR	-2.37894	-1.69255	-0.754365	-0.749325	5.08714	5.24106	5.52881	5.52524	1.22483e-06	0.000115551	0.21014	0.214375
lrp	1.3755	1.17952	0.473457	0.075107	5.39707	5.3244	4.8647	4.64293	0.00122286	0.0052604	0.641428	0.962929
yccE	-0.880171	-0.839201	-0.376039	-0.77684	7.27546	7.30279	7.50078	7.33305	0.0044802	0.0298156	0.342861	0.00922606
ycdT	-0.638859	-0.591302	-0.400414	-0.359675	8.26102	8.28416	8.38191	8.39137	0.00799975	0.0765186	0.134682	0.168711
dinI	-1.63627	-1.09137	-1.2088	-0.662872	4.96585	5.1105	5.09452	5.27186	0.00210669	0.0402974	0.0334894	0.315815
fabF	0.907087	0.832981	0.524033	1.01775	6.53883	6.53027	6.33216	6.63645	0.00538095	0.00853715	0.227424	0.000385975
ycfZ	-0.803635	-0.582414	-0.473643	-0.595855	7.59768	7.69005	7.74801	7.6888	0.000890398	0.103241	0.128534	0.0129584
phoQ	-0.973088	-0.770908	-0.893694	-0.640507	6.93784	7.02114	6.98502	7.06932	0.00169901	0.0363942	0.00306636	0.0520131
mcrA	-0.838603	-0.403658	-0.255921	-0.346311	7.17253	7.36634	7.43683	7.3908	0.00469546	0.33837	0.527024	0.282622
ycgX	-1.46448	-1.21013	-0.621848	-0.815122	5.13817	5.22165	5.43786	5.35883	0.00267331	0.00712265	0.359809	0.122977
ariR	-1.24931	-0.806986	-0.880147	-0.869621	5.37758	5.53213	5.52705	5.52112	0.00457864	0.0746451	0.0820582	0.0704581
ymgC	-1.13669	-0.938218	-0.549237	-0.716121	5.69586	5.75717	5.92683	5.85227	0.00673421	0.0184003	0.305984	0.120662
ymgJ	-1.32105	-0.950917	-0.787458	-0.930146	5.48715	5.59292	5.67091	5.61161	0.00738122	0.0628046	0.200127	0.121397
minD	-1.39909	-1.33684	-0.66583	-0.252312	6.72201	6.73748	6.97967	7.14629	0.000132486	0.000406176	0.140621	0.687487
minC	-1.48671	-1.57462	-0.862208	-0.332258	7.05577	7.02357	7.26114	7.46494	1.13781e-08	3.72816e-08	0.00946534	0.361056
ldcA	-2.06524	-2.23815	-0.900153	-0.577663	5.09134	5.08282	5.43137	5.5461	0.000822874	6.40978e-08	0.0682183	0.299541
rssA	-0.850186	-0.0788808	0.261475	0.0721789	6.59127	6.91666	7.11058	6.99897	0.00756634	0.92233	0.621547	0.911569
tdk	-3.94447	-2.79781	-1.96353	-1.41962	6.80787	6.9106	7.06876	7.189	1.44935e-33	4.0628e-28	2.44386e-20	4.16177e-11
oppB	-0.945863	-0.68459	-0.760479	-0.415528	6.31217	6.41509	6.40685	6.53613	0.00620485	0.07106	0.0335197	0.337804
yciU	-2.05474	-1.56151	-1.28896	-0.893701	4.03828	4.12497	4.22747	4.34112	0.00771513	0.0371922	0.128534	0.315827
kch	-0.703096	-0.684165	-0.273634	-0.381359	7.25255	7.27005	7.45732	7.40369	0.00673421	0.0367391	0.548179	0.205963
pspB	-1.60195	-1.64382	-1.16242	-0.825088	4.64739	4.64687	4.79898	4.9016	0.00702429	0.00375504	0.105289	0.235765
ycjN	-0.831032	-0.471541	-0.28007	-0.185867	7.00691	7.15778	7.25403	7.28938	0.00732362	0.269093	0.534264	0.702181
trkG	-1.03539	-0.689698	-0.44139	-0.565728	8.01503	8.15181	8.26523	8.20677	8.85124e-06	0.0356618	0.128523	0.0190029
ynaE	-0.986104	-0.563209	-0.414643	-0.439553	6.36699	6.51931	6.60787	6.58877	0.00669519	0.169866	0.368032	0.282571
feaR	-0.811437	-0.541941	-0.290558	-0.345556	6.61443	6.73214	6.85253	6.82039	0.00651966	0.188051	0.528254	0.359907
paaA	-1.29045	-0.762851	-0.641402	-0.613187	5.59002	5.78987	5.83933	5.84073	0.00422898	0.119001	0.262843	0.275494
hrpA	-0.841999	-0.645554	-0.390943	-0.256184	7.33701	7.42828	7.54391	7.59704	0.0042575	0.0659693	0.231008	0.481603
narU	-1.0244	-0.64136	-0.646788	-0.515653	7.14828	7.28773	7.30665	7.35146	5.71597e-05	0.057348	0.0207222	0.0537336
yddK	-1.0951	-0.90096	-0.614087	-0.611504	6.97242	7.04901	7.17356	7.16762	0.00106973	0.00375504	0.0335197	0.0304948
dosC	-0.972632	-0.680648	-0.529737	-0.497546	8.21817	8.32767	8.40358	8.40858	1.59773e-05	0.0357104	0.0255844	0.0363715
ydeO	-1.29206	-0.862193	-0.768011	-0.729576	6.79102	6.93769	6.9965	7.00244	2.22115e-06	0.0174395	0.00275007	0.00859384
ydeQ	-0.659149	-0.403907	-0.226875	-0.0707988	7.48459	7.60534	7.69225	7.76091	0.00975177	0.352201	0.580266	0.887629
yneK	-1.00977	-0.807833	-0.461327	-0.683124	7.46508	7.53829	7.69312	7.5981	0.000620804	0.00794818	0.101141	0.00373101
ydfK	-0.935496	-0.462248	-0.282743	-0.260149	6.32421	6.5159	6.6056	6.60855	0.00821291	0.293886	0.595122	0.587084
ydfD	-0.741244	-0.427854	-0.256219	-0.122719	7.34752	7.44905	7.55379	7.60707	0.00702429	0.309457	0.579331	0.807964
rspB	-0.751121	-0.611627	-0.161426	-0.188163	7.55534	7.61743	7.82777	7.80676	0.00211467	0.0720741	0.723813	0.619213
mdtJ	-1.10975	-0.998703	-0.673359	-0.661111	6.21694	6.2597	6.38718	6.38516	0.00186649	0.00127442	0.111406	0.119355
sodB	-1.207	-0.678628	-0.802158	-0.689075	5.39022	5.57265	5.53984	5.57308	0.00673421	0.157985	0.182824	0.17214
ydhR	-3.17402	-2.06045	-1.62786	-2.98009	3.03186	3.22218	3.32679	3.08466	0.00134123	0.0912974	0.269155	0.00760088
ydhV	-0.828646	-0.485256	-0.349488	-0.374021	7.11216	7.28878	7.3467	7.33094	0.00306978	0.259324	0.325626	0.235416
ydiL	-0.734073	-0.624647	-0.537641	-0.438766	6.95212	6.99215	7.04919	7.0809	0.00957355	0.0717519	0.111543	0.156337
ydiP	-0.840244	-0.546292	-0.244351	-0.219672	7.02027	7.139	7.27995	7.28233	0.0044802	0.186907	0.643083	0.641576
fadK	-0.715716	-0.374299	-0.337891	-0.278426	7.53466	7.67595	7.70833	7.72736	0.00979538	0.423221	0.374367	0.446876
ydiV	-0.877191	-0.80285	-0.578952	-0.504459	7.01846	7.03571	7.147	7.1703	0.00422979	0.0292601	0.103105	0.151639
ydjO	-1.26756	-1.04498	-0.669406	-1.01587	6.43864	6.52229	6.67203	6.538	8.9719e-05	0.0006991	0.0441608	0.000909456
chbR	-1.28334	-1.14168	-0.891659	-0.889198	7.18126	7.22827	7.327	7.32126	5.17139e-08	3.53237e-05	0.000134424	0.000120753
chbB	-1.46957	-1.19569	-1.2613	-1.10964	5.6569	5.71915	5.72505	5.76353	0.00085998	0.00088573	0.000480041	0.00657411
astE	-0.863623	-0.60303	-0.532047	-0.383506	6.71103	6.80904	6.85767	6.91146	0.00288761	0.0877749	0.107319	0.264065
ynjI	-0.67048	-0.465466	-0.369906	-0.293288	7.7867	7.88884	7.93897	7.96562	0.00709606	0.244742	0.281119	0.337173
ydjE	-0.644986	-0.44789	-0.258958	-0.254471	8.68708	8.76139	8.86777	8.86123	0.0050464	0.250645	0.42563	0.35524
ydjH	-0.93883	-0.660646	-0.304865	-0.475328	7.50869	7.60914	7.77955	7.69801	5.36074e-05	0.0443031	0.397227	0.0660063
yeaH	-0.792009	-0.498962	-0.515038	-0.231854	6.74363	6.86333	6.87344	6.98818	0.00914082	0.235593	0.128781	0.613392
yeaI	-0.673764	-0.396524	-0.233046	-0.113602	7.53363	7.66607	7.74788	7.79707	0.00734216	0.348606	0.570731	0.798809
yoaC	-1.06215	-0.950423	-0.660426	-0.527452	6.68066	6.72035	6.8413	6.88678	0.0069508	0.0052604	0.102548	0.17606
1924179_1924263	3.47814	2.56279	2.89085	3.11722	3.20741	2.52587	2.80693	2.98448	0.000334101	0.0717519	0.0254418	0.00782901
yebK	-1.24581	-1.18051	-0.74831	0.0214269	5.71089	5.73085	5.89096	6.21769	0.00174037	0.00127692	0.112285	0.982983
torY	-1.01934	-0.678609	-0.566947	-0.670168	7.02723	7.15425	7.21046	7.16101	6.17192e-05	0.0452211	0.0470602	0.0107453
flhD	-0.962108	-0.756478	-0.416763	-0.581238	6.08075	6.14982	6.30451	6.22777	0.00997272	0.0360281	0.389313	0.188563
uspC	-1.82791	-1.39582	-0.852707	-0.85212	6.85596	6.96119	7.15218	7.1441	8.34375e-11	7.18619e-06	0.00764285	0.00413885
yecJ	-2.06823	-1.59145	-1.47398	-1.59526	3.98639	4.08354	4.14863	4.10536	0.00669519	0.0339318	0.0793333	0.0520131
sdiA	-0.8882	-0.698014	-0.459022	-0.487604	7.20002	7.27699	7.38855	7.36874	0.000621914	0.034054	0.124647	0.0819244
yedN	-1.16056	-1.05112	-0.532891	-0.708331	6.29513	6.33531	6.53892	6.46272	0.000895601	0.000802636	0.172388	0.0429642
fliR	-0.90703	-0.501779	-0.559167	-0.433851	6.47092	6.6335	6.62555	6.67094	0.00341524	0.212812	0.108745	0.236117
yeeL	-0.733761	-0.530732	-0.403965	-0.529694	7.77358	7.85832	7.92811	7.86668	0.00872736	0.142167	0.211265	0.0281432
yeeN	-1.1794	-1.03868	-0.705971	-0.772799	7.33924	7.38865	7.51943	7.48766	6.91997e-06	0.000234638	0.00262397	0.0022021
wbbK	-1.63919	-1.24059	-1.1046	-1.16973	6.64859	6.75823	6.8164	6.78948	1.14957e-07	3.97512e-05	4.21467e-06	0.000262462
wbbI	-1.12633	-0.90878	-0.625857	-0.801201	7.92069	7.99498	8.11641	8.04222	0.000528654	0.00187362	0.0129925	0.000638035
wbbH	-1.04963	-0.997641	-0.552329	-0.913142	7.82529	7.83672	8.02059	7.87723	3.84752e-05	0.000492601	0.0325768	0.000424535
glf	-0.81288	-0.672325	-0.364464	-0.452608	8.08891	8.13846	8.28458	8.23832	0.00232103	0.0316441	0.181399	0.087329
wzxB	-1.2891	-0.983455	-0.952444	-0.822431	7.38006	7.48463	7.50658	7.54422	1.51621e-06	0.00127442	8.59594e-06	0.00200817
rfbC	-0.743117	-0.406907	-0.651876	-1.11496	7.636	7.77068	7.68944	7.51791	0.00449042	0.33217	0.00358993	4.22892e-08
dcd	4.67528	4.25304	4.32629	3.77206	3.31565	3.92443	3.32943	2.84958	1.49153e-06	1.85687e-07	1.26921e-05	0.000927409
sibB	3.14641	2.77794	#N/A	#N/A	2.40867	2.07195	#N/A	#N/A	0.00309893	0.0661598	#N/A	#N/A
yehD	-0.875552	-0.688099	-0.685583	-0.689979	6.96104	7.03102	7.05073	7.04103	0.00709606	0.0463239	0.0129877	0.0112518
yehK	-1.22292	-1.05527	-0.930045	-1.08041	5.45064	5.51272	5.56854	5.51306	0.0051654	0.0129758	0.0480522	0.0196926
yehR	-1.3958	-1.46804	-1.19016	-0.961626	4.92361	4.89994	5.00255	5.07138	0.0094637	0.00445725	0.0346741	0.102903
2297895_2298550	1.01351	0.919282	1.053	1.40068	7.01162	7.00777	7.0847	7.32673	0.000150305	0.00260589	2.15212e-06	2.45023e-11
ompC	-0.763565	-0.698559	-0.655281	-0.265561	7.21347	7.24437	7.2753	7.43091	0.00312857	0.0325608	0.00853183	0.461311
rbn	-0.700832	-0.545326	-0.371802	-0.376213	7.82774	7.88882	7.97872	7.96873	0.00960245	0.178466	0.279043	0.218744
elaD	-0.924254	-0.778843	-0.483547	-0.668552	7.47646	7.5378	7.67019	7.58858	0.000234894	0.0112594	0.111475	0.00562443
lrhA	-0.663523	-0.506485	0.0960211	0.357846	7.83824	7.90402	8.20016	8.33433	0.00815303	0.194037	0.866936	0.191353
truA	1.65125	1.57915	1.23174	0.764208	6.29136	6.27502	6.02325	5.70499	1.82604e-08	3.25859e-08	0.000134424	0.0950762
gtrS	-1.29748	-1.13958	-0.885548	-1.17022	7.07849	7.1375	7.23498	7.13541	1.51756e-07	0.000194382	0.000223146	6.38493e-06
yfdL	-0.791302	-0.615093	-0.577927	-0.583274	7.29091	7.36293	7.39801	7.38688	0.00288761	0.0844206	0.0369176	0.0329634
nupC	-1.36088	-0.603675	-0.137959	-0.0280801	6.1636	6.44843	6.65832	6.70564	5.9296e-05	0.110112	0.848457	0.972061
guaB	1.56893	1.2771	0.641794	0.271647	5.8373	5.73929	5.29234	5.07697	0.000282754	0.00112699	0.391487	0.798014
sseB	-0.90093	-0.762812	-0.66445	-0.712684	7.05987	7.11227	7.1668	7.14144	0.00229172	0.0321958	0.029694	0.0129584
yfjW	-1.00994	-0.805646	-0.733956	-0.849382	7.48532	7.58344	7.61312	7.56527	8.8124e-05	0.0183229	0.00243203	0.000350995
ypjC	-1.00811	-1.16784	-0.908805	-1.03634	8.3791	8.32489	8.42858	8.37801	4.75258e-05	2.203e-05	2.37041e-07	4.60078e-08
rpoS	0.819088	1.39971	1.52583	1.0118	8.17913	8.57359	8.68902	8.31593	0.00513852	1.28973e-06	1.97435e-13	1.80085e-06
umpG	-1.04567	-0.96227	-0.771068	-0.849208	7.16368	7.1949	7.27769	7.24266	1.95157e-05	0.000997118	0.00152412	0.000239062
truD	-0.962075	-1.1578	-0.929332	-0.27224	7.39526	7.3283	7.42361	7.67598	0.000868792	0.000139053	0.000188162	0.495945
ispD	-1.54428	-2.18415	-2.609	-2.0826	4.94765	4.79275	4.75185	4.82925	0.00364126	1.15161e-05	1.18938e-07	6.98259e-05
ygdI	1.64744	1.75504	1.26743	1.19915	5.10214	5.24662	4.87373	4.82813	0.00104528	2.25069e-05	0.039535	0.054881
tcdA	0.840276	0.837884	0.685369	0.800137	6.65234	6.67927	6.58465	6.64744	0.0042965	0.00468367	0.0420215	0.00674941
yqeK	-1.13774	-0.913029	-0.604757	-0.961652	6.2958	6.36268	6.50125	6.3612	0.00655458	0.0125445	0.100177	0.00317926
ygeK	-0.952387	-0.812363	-0.730585	-1.06669	6.76891	6.83042	6.87019	6.74628	0.00872736	0.0135849	0.0269493	0.000427933
ygeN	-1.31446	-1.38067	-1.05068	-1.45663	5.47877	5.47801	5.58826	5.46473	0.00304673	0.000400731	0.0155108	0.000386226
gcvP	0.833374	0.766811	0.609683	0.517511	8.02728	8.01119	7.92156	7.86197	0.000523574	0.0114645	0.0130105	0.0356724
gcvT	1.31399	1.08447	0.949308	0.837991	6.4954	6.39902	6.28401	6.20969	3.69395e-05	0.00127442	0.00761818	0.0343522
ygfB	0.981849	0.793088	0.713227	0.859793	6.25183	6.16747	6.11686	6.20336	0.00746042	0.032408	0.102496	0.0203057
ygiV	0.930543	0.586934	0.735818	0.721161	6.42909	6.27083	6.3556	6.33968	0.00816908	0.172483	0.0644786	0.110266
qseB	0.905723	0.764022	0.676044	0.768541	6.78647	6.71404	6.67133	6.72493	0.000822874	0.0114645	0.0255844	0.00856697
ygiZ	-1.15724	-1.39141	-1.26382	-1.39039	7.20183	7.11528	7.18141	7.13516	2.25246e-06	7.41176e-07	1.79685e-09	1.3309e-09
rlmG	0.734436	0.490707	0.452554	0.532053	7.24205	7.11883	7.10318	7.14165	0.00804941	0.216862	0.160838	0.0951867
yhaJ	0.802397	0.527361	0.210968	0.278118	8.06059	7.89139	7.73083	7.75884	0.000940944	0.162414	0.647051	0.404275
yhaC	-0.9689	-0.966451	-0.768382	-1.18123	7.16841	7.18891	7.26949	7.12551	0.00172324	0.00453856	0.0206551	1.58068e-05
truB	1.01848	0.763469	0.711284	0.610853	6.31853	6.1874	6.14432	6.07873	0.0026428	0.0404226	0.0916948	0.166307
rpoN	2.41651	2.62023	2.50854	2.27776	5.01764	5.36445	5.20994	5.01014	0.000818175	7.03277e-05	0.000238332	0.00237579
arcB	0.952429	0.881857	0.211204	-0.308911	8.61338	8.59942	8.21051	7.94854	5.9296e-05	0.00219362	0.576468	0.306497
gltB	0.612001	0.446789	0.239051	0.309438	9.27527	9.19615	9.08875	9.12027	0.00702429	0.253847	0.454051	0.213199
nanA	0.775785	0.439465	0.342545	0.448433	7.07319	6.90102	6.85221	6.90527	0.00293646	0.297925	0.400985	0.163585
sspB	1.05645	0.911586	0.607531	0.354672	6.54708	6.47925	6.2937	6.13944	0.000528654	0.00297517	0.142825	0.516901
sspA	1.46846	1.72214	1.19424	0.173908	5.69048	5.93841	5.54699	4.91688	0.000113189	3.72816e-08	0.00347038	0.887629
aaeA	0.990594	0.719772	0.471518	0.615516	6.94877	6.80508	6.66199	6.74044	0.000369805	0.0367391	0.24977	0.061859
panF	1.15221	1.07168	1.16095	0.832662	7.46866	7.44106	7.50142	7.28096	1.39837e-05	0.000559605	1.42757e-05	0.0025164
dusB	1.06938	1.0348	1.11953	1.00375	6.5522	6.5778	6.63598	6.55268	0.000207546	0.000353703	1.66493e-05	0.000527866
prkB	0.895167	0.790898	0.541167	0.492662	8.05572	8.00811	7.8627	7.82398	4.89266e-05	0.00715529	0.0234735	0.0417799
aroB	0.844234	0.752182	0.958985	0.656282	6.84311	6.81455	6.9563	6.75716	0.00312001	0.0224861	4.30424e-05	0.0304509
hofM	0.896685	0.593641	0.468933	0.57406	6.65575	6.51046	6.4489	6.50568	0.00176057	0.0986825	0.30401	0.10617
pck	0.961622	0.707745	0.267876	0.174525	8.42131	8.27685	8.03177	7.97504	2.9902e-05	0.024503	0.436243	0.644824
feoB	0.702952	0.511746	0.385729	0.467873	9.01958	8.92201	8.86257	8.90346	0.00279625	0.182733	0.145186	0.042975
glpG	0.933859	0.668154	0.532777	0.582182	7.17194	7.03301	6.95202	6.97796	0.000662688	0.0565662	0.117023	0.0633953
glpE	1.72451	1.33718	0.98116	0.824553	5.51358	5.28953	5.0544	4.95133	1.07787e-05	0.00112965	0.102862	0.231316
glpD	0.966581	0.909827	0.840643	0.587738	6.49235	6.48937	6.45117	6.29073	0.00415956	0.00785518	0.0185776	0.213745
glgA	0.935248	0.726293	0.528985	0.659115	8.46725	8.36269	8.24918	8.32085	1.15994e-05	0.0182128	0.0219379	0.00126127
glgC	0.759167	0.582494	0.351765	0.501187	8.21482	8.11876	8.00162	8.07811	0.00151402	0.0883286	0.274545	0.042975
gntR	0.683406	0.465704	0.387147	0.341476	7.31509	7.21628	7.18259	7.15148	0.00890383	0.240208	0.252824	0.312057
ftsX	-0.979246	-1.05108	-1.22845	-0.803729	6.48575	6.48427	6.43761	6.57202	0.00132059	0.000400731	1.20333e-05	0.00992865
yhhN	0.890562	0.621643	0.509127	0.67325	7.63472	7.4859	7.42853	7.51765	0.000204626	0.0689411	0.0934146	0.00638791
zntA	0.704172	0.575351	0.230816	0.329604	8.2121	8.15484	7.97179	8.0195	0.0030141	0.0858955	0.552039	0.249952
acpT	0.887425	0.458816	0.373378	0.402678	7.08339	6.84697	6.80597	6.81379	0.0013738	0.276794	0.367568	0.295874
nikB	0.683994	0.418852	0.269504	0.276435	7.52673	7.388	7.317	7.31261	0.008219	0.319938	0.525555	0.443951
nikR	0.920338	0.407038	0.320896	0.389314	6.78437	6.47996	6.44315	6.47208	0.00312001	0.446246	0.611483	0.418767
yhhJ	0.824427	0.592111	0.288703	0.710759	6.82797	6.70359	6.53959	6.7784	0.00962632	0.132008	0.647402	0.0354174
pitA	1.03302	1.26134	1.52047	0.65148	7.63096	7.83459	8.01812	7.42725	0.000145383	1.90355e-05	1.12571e-14	0.0233292
slp	0.694156	0.559297	0.273979	0.227525	10.9362	10.8338	10.7005	10.665	0.00132059	0.11136	0.340752	0.402162
mdtE	0.813124	0.710453	0.412956	0.525932	6.98569	6.96813	6.7905	6.84905	0.00329371	0.0310127	0.278789	0.0900565
bcsC	0.631583	0.304322	0.231107	0.360729	9.50249	9.32423	9.29941	9.36286	0.00638029	0.511551	0.479346	0.121527
dppC	0.799136	0.624161	0.367516	0.550974	7.11015	7.0192	6.87913	6.97636	0.00563514	0.0955105	0.431985	0.085337
dppB	0.700062	0.596556	0.469853	0.728664	7.33442	7.29348	7.22964	7.37822	0.00862474	0.0874083	0.150421	0.00233698
ysaA	1.11958	0.691544	0.631344	0.650837	6.55208	6.28239	6.25422	6.25822	7.54316e-05	0.0513873	0.108886	0.137954
selB	0.727281	0.453509	0.183414	0.211003	8.82988	8.67351	8.54151	8.54997	0.00187809	0.243528	0.647402	0.516901
selA	0.991304	0.786869	0.40375	0.675842	7.77795	7.67047	7.44551	7.59847	0.00131868	0.0292601	0.337194	0.0262448
mtlD	0.662131	0.423629	0.328937	0.319941	7.97716	7.84757	7.80933	7.79629	0.00941027	0.311406	0.334115	0.292603
lldP	0.924106	0.611445	0.508834	0.372062	8.81649	8.63384	8.58804	8.50235	2.33623e-05	0.0672651	0.0255844	0.149484
envC	-1.09468	-1.12833	-0.917338	-0.348252	6.1737	6.17879	6.26149	6.47628	0.0030277	0.00116137	0.0291941	0.516901
waaS	-0.904995	-1.04893	-1.22149	-1.52412	6.8119	6.78787	6.73749	6.64891	0.00652248	0.00048631	6.05353e-07	4.60078e-08
mutM	0.819247	0.706693	0.44904	0.514982	7.2207	7.15573	7.01084	7.04314	0.00179776	0.0350534	0.191985	0.115869
dfp	-2.86441	-3.16246	-1.71404	-2.58393	3.04493	2.98378	3.23862	3.07094	0.00862996	0.0251758	0.294168	0.0277056
rph	0.731158	0.451322	0.224265	0.385862	7.73838	7.58138	7.46467	7.54588	0.00279625	0.265777	0.617118	0.203808
yicC	1.06441	0.852959	0.327669	0.0740139	7.15556	7.04083	6.72567	6.58582	2.29174e-05	0.00476633	0.457224	0.920348
yicG	0.781429	0.604262	0.299746	0.400615	7.42137	7.32675	7.15872	7.20855	0.00378102	0.0936835	0.496681	0.359055
recG	1.12571	0.603343	0.187935	0.287338	8.1047	7.81406	7.56808	7.61811	7.36375e-06	0.0900213	0.706034	0.401981
xanP	0.827456	0.620122	0.459373	0.248288	8.56722	8.43555	8.36045	8.23436	0.000528654	0.0706576	0.0889008	0.455142
uhpB	0.77148	0.472032	0.203338	0.253802	8.05141	7.88151	7.74549	7.76397	0.000822874	0.223479	0.641557	0.434808
uhpA	0.728403	0.351138	0.0824984	0.192168	7.24233	7.01777	6.88897	6.93833	0.00673421	0.441602	0.918839	0.678354
emrD	1.3357	1.15845	1.20456	1.23138	7.75795	7.66152	7.6921	7.7038	2.80984e-10	2.2869e-05	7.26421e-10	3.76629e-10
dgoR	1.16039	0.893188	0.644688	0.717118	7.01327	6.86604	6.71405	6.7538	3.27776e-05	0.00839364	0.0787404	0.0643849
yidA	0.742066	0.436196	0.367525	0.502858	7.88525	7.72608	7.69911	7.77115	0.00188299	0.278983	0.234698	0.0373512
recF	0.88955	0.730256	0.588644	0.668187	7.81985	7.753	7.6747	7.71594	0.000131881	0.0237418	0.0189108	0.00396212
mnmE	1.72733	1.54104	0.826215	0.354756	6.77564	6.70188	6.20065	5.91268	1.53093e-08	7.41176e-07	0.0612074	0.596668
rsmG	1.07526	0.767799	0.559465	0.582041	8.43285	8.23104	8.12555	8.13009	4.02058e-07	0.0112594	0.0158907	0.0096132
mnmG	1.31096	1.23227	0.469659	-0.240738	6.68355	6.68298	6.19309	5.82019	5.66744e-06	2.25378e-05	0.379446	0.757124
asnA	0.811063	0.431646	0.407003	0.276791	7.94737	7.73434	7.73315	7.65311	0.000566154	0.293547	0.156054	0.389541
rbsK	1.54652	1.3338	1.16013	0.980817	8.37843	8.23684	8.12708	7.99966	7.78899e-14	5.8562e-07	2.89317e-10	1.25139e-06
rbsR	1.31238	1.15166	0.970602	0.557965	8.7887	8.67778	8.5744	8.30632	3.39387e-09	4.38939e-05	1.00923e-06	0.0239195
ilvG	0.764943	0.529377	0.43639	0.436273	8.57388	8.4438	8.40342	8.39665	0.000890398	0.131309	0.102633	0.0861487
ilvC	0.71352	0.405911	0.248845	0.393456	8.5135	8.33895	8.26744	8.34121	0.00178368	0.316724	0.479709	0.114828
wecA	1.16887	0.759431	0.0113904	-0.175924	8.09711	7.84278	7.4294	7.33093	1.14957e-07	0.0174793	0.991073	0.719237
wecB	1.17784	0.824309	0.310311	0.169066	8.19966	7.99386	7.6938	7.6092	1.1553e-08	0.00464938	0.361995	0.679172
wecC	1.04185	0.653004	0.0255803	0.0113475	7.86168	7.64025	7.29162	7.27574	3.33499e-06	0.0557475	0.978026	0.98975
rffG	1.0013	0.902913	0.358045	0.269571	8.07462	8.02592	7.70283	7.64738	1.18188e-05	0.00204608	0.281421	0.438053
wecD	1.08841	0.956443	0.589024	0.546962	5.85582	5.78598	5.55747	5.5229	0.00773365	0.0228394	0.360393	0.416543
wecE	0.879143	0.464716	-0.185886	-0.0306882	7.7296	7.49428	7.16235	7.22973	0.00232103	0.246253	0.765455	0.963893
wzxE	0.760333	0.430355	0.15142	0.223615	7.63359	7.46004	7.31591	7.3473	0.00336347	0.308749	0.782343	0.578303
wecG	1.01868	0.624538	0.0961745	0.252703	7.33189	7.10349	6.81664	6.89301	0.00114909	0.155584	0.928042	0.657414
yifK	0.876618	0.666112	0.374873	0.458242	8.02151	7.91322	7.75339	7.79414	0.00079764	0.0659439	0.289917	0.117625
aslA	0.751251	0.518191	0.321553	0.443122	8.93996	8.82014	8.71841	8.78062	0.00146105	0.175364	0.315775	0.0795225
hemY	0.803456	0.580413	0.299391	0.361872	8.16123	8.03856	7.89029	7.91838	0.00122998	0.107479	0.41838	0.228839
uvrD	0.605271	0.376749	-0.136793	0.130789	8.97186	8.84026	8.59243	8.71737	0.00977966	0.368461	0.761425	0.725833
pldA	0.659559	0.394265	0.190462	0.324519	8.16271	8.02155	7.92023	7.98663	0.00541123	0.333688	0.649473	0.23923
metE	0.862513	0.626208	0.435241	0.315852	8.86006	8.72982	8.62969	8.55429	0.000121861	0.0628504	0.100254	0.264852
udp	0.722323	0.456135	0.202713	0.182548	7.97791	7.82463	7.70021	7.68199	0.00276016	0.263374	0.648777	0.655823
dsbA	1.8545	1.66986	0.944026	0.666992	6.49676	6.41308	5.88788	5.70903	2.00576e-06	8.35613e-06	0.094257	0.304108
glnG	0.712819	0.389744	0.392737	0.421051	7.64869	7.47805	7.4885	7.49725	0.00509132	0.368733	0.225072	0.148325
glnL	0.82323	0.404358	0.352878	0.272151	6.81857	6.59083	6.56262	6.51652	0.00651886	0.33837	0.502245	0.578883
glnA	2.54266	2.3165	2.15069	1.88425	4.82758	4.68551	4.53424	4.32434	6.82191e-07	5.90856e-06	0.000301179	0.00706509
typA	0.819388	0.501272	0.455123	0.731797	7.75666	7.60682	7.57557	7.73757	0.000978185	0.196468	0.1681	0.00200817
yihY	0.690281	0.527558	0.210739	0.316105	7.47832	7.38902	7.23163	7.28149	0.00709606	0.160342	0.669682	0.357918
yiiD	0.901321	0.630249	0.38429	0.300019	8.73992	8.56916	8.44337	8.38727	6.14384e-05	0.0613665	0.220723	0.309132
fdhE	1.05081	0.694998	0.522011	0.367663	7.62228	7.4098	7.31259	7.21984	8.63196e-06	0.0356618	0.0644786	0.269073
fdoH	0.777955	0.472036	0.343222	0.526584	8.17862	7.99203	7.93728	8.03385	0.0070116	0.29152	0.417036	0.0854752
fdoG	0.666675	0.417714	0.157473	0.235299	9.36845	9.24037	9.10528	9.13996	0.00509132	0.303318	0.696177	0.402029
cpxA	1.20102	1.0546	0.594847	0.381045	8.35516	8.28357	7.99564	7.86483	3.39387e-09	9.50219e-05	0.0109025	0.208873
cpxP	1.04252	0.827644	0.409169	-0.00865536	6.47131	6.3564	6.11023	5.87898	0.000701423	0.0154919	0.488778	0.99509
glpX	0.794034	0.640683	0.460728	0.575939	7.06943	6.99294	6.90203	6.96375	0.00329371	0.073722	0.205503	0.0466066
metL	1.20605	1.00798	0.758176	0.977674	8.84001	8.72597	8.57265	8.70898	1.42384e-08	0.000234638	4.30424e-05	3.26325e-08
argH	0.679898	0.382382	0.218554	0.345196	8.08915	7.93945	7.85719	7.91878	0.00563514	0.361546	0.598184	0.202343
sthA	1.79074	1.50636	1.14995	0.642812	6.63172	6.48693	6.21637	5.88558	6.03665e-08	8.07487e-06	0.00339882	0.253949
zraS	0.794678	0.659427	0.389729	0.521945	7.57785	7.53599	7.36918	7.44087	0.00104528	0.0467213	0.224121	0.0520996
purD	0.731313	0.741882	1.02357	1.28163	7.73042	7.74959	7.94137	8.1117	0.00276249	0.0210878	2.37041e-07	2.90457e-12
purH	1.38297	1.02286	0.754439	0.615277	8.08719	7.8727	7.70262	7.61301	1.19589e-09	0.000568102	0.00294655	0.0194067
pepE	0.724305	0.390229	0.362869	0.451533	7.50437	7.31802	7.31477	7.35628	0.00378606	0.360271	0.31614	0.120158
pgi	0.965011	0.738064	0.531136	0.439836	7.89644	7.77715	7.66154	7.60411	0.000342616	0.0361285	0.0872916	0.168112
lamB	0.657176	0.467302	0.321139	0.318387	7.78966	7.70061	7.62611	7.61723	0.00817994	0.23597	0.361705	0.317167
dgkA	2.0878	1.88338	1.9109	1.12554	4.90507	4.82432	4.82212	4.24327	0.00975177	0.0332616	0.0370682	0.377279
zur	0.835102	0.616095	0.471595	0.453974	7.20966	7.09426	7.01971	7.0048	0.00395381	0.110112	0.257573	0.243712
yjbM	-0.810841	-1.00097	-0.788007	-0.966862	8.1886	8.11665	8.21407	8.14217	0.00187809	0.000243471	7.58796e-05	2.02444e-06
phnO	1.06644	0.668461	0.434591	0.690712	5.90343	5.65617	5.53285	5.67691	0.00533554	0.167951	0.548179	0.162376
phnE	0.922138	0.529559	0.589095	0.763465	6.36221	6.15702	6.20015	6.30187	0.00714702	0.261005	0.242109	0.0407418
epmB	1.00625	0.799475	0.476887	0.440133	6.14991	6.07295	5.88232	5.86233	0.00864717	0.0567245	0.497931	0.470409
miaA	0.929851	1.1247	0.747673	0.420782	6.43654	6.5917	6.35475	6.15274	0.00329371	5.35958e-05	0.0293779	0.395045
hfq	1.88303	1.89455	1.73385	1.30394	5.19709	5.28452	5.10942	4.78959	0.000131881	6.9228e-06	0.000403284	0.045831
hflK	1.04574	0.810351	0.587899	0.57519	8.24648	8.12129	7.99308	7.97946	0.000305591	0.0208308	0.0644786	0.0656374
yjfC	0.673068	0.4252	0.347271	0.451228	7.58918	7.45797	7.42462	7.47646	0.00679623	0.29885	0.353929	0.100085
ulaF	0.912438	0.808259	0.702615	0.748291	6.97908	6.95604	6.88998	6.91322	0.000547807	0.00978904	0.0192161	0.00470729
ytfI	-0.817018	-0.928114	-0.890059	-1.0585	7.34568	7.32519	7.3528	7.28844	0.00422979	0.0021772	0.000149678	9.24506e-05
ytfK	0.900452	0.760499	0.582319	0.538097	6.79629	6.71037	6.62308	6.58445	0.00112767	0.0134597	0.0959276	0.156486
fbp	2.11838	1.74689	1.28065	0.611259	7.08212	6.82223	6.4813	6.03544	6.74161e-20	3.04582e-11	1.10784e-05	0.165606
treC	1.4824	1.19294	0.793255	0.947076	6.6808	6.5172	6.24504	6.34208	1.77923e-07	8.89881e-05	0.0428005	0.00638791
valS	-2.92964	-3.84654	-3.60087	-3.32308	2.84199	2.8147	2.8129	2.8267	0.00993336	0.00479655	0.00807713	0.00953066
pepA	0.97395	0.846582	0.400362	0.604989	7.73062	7.66935	7.40221	7.51466	1.5744e-05	0.00519362	0.19506	0.0149768
fecA	0.784173	0.525717	0.44583	0.532061	8.85884	8.71557	8.67952	8.72186	0.00217489	0.176494	0.111101	0.029202
uxuB	0.685066	0.744114	0.484361	0.485501	7.25268	7.31095	7.14956	7.14467	0.00859554	0.0221225	0.108745	0.194848
mcrC	-0.807198	-0.978272	-0.728426	-0.903809	8.59336	8.52159	8.63647	8.56432	0.0021492	0.000409351	0.000433227	1.31174e-06
prfC	1.96926	1.77512	1.19238	1.29375	7.60064	7.49831	7.06946	7.14129	8.02925e-16	1.57585e-10	1.26964e-06	3.24619e-07
deoB	0.848382	0.734643	0.623916	0.526312	7.78699	7.72574	7.66648	7.60128	0.000269958	0.0213277	0.00888049	0.042975
arcA	1.66123	2.11262	1.33296	0.222559	4.89669	5.30136	4.69138	3.9854	0.00321872	8.23157e-08	0.0420837	0.899541
bamA	#N/A	-10.176	#N/A	#N/A	#N/A	0.744726	#N/A	#N/A	#N/A	1.76304e-05	#N/A	#N/A
551462_551488	#N/A	9.75426	#N/A	#N/A	#N/A	0.334687	#N/A	#N/A	#N/A	3.31877e-05	#N/A	#N/A
xisD	0.873241	1.37271	0.69313	0.730758	6.33475	6.66111	6.23467	6.25033	0.0130362	0.000322549	0.124647	0.0634707
682205_682230	#N/A	10.6281	#N/A	10.5791	#N/A	1.18627	#N/A	1.81627	#N/A	5.02549e-06	#N/A	5.19012e-08
ompF	0.238211	3.2417	0.487201	0.322689	7.07519	9.37448	7.25673	7.15567	0.577561	0.00568313	0.266287	0.439385
bhsA	-1.7904	-1.93893	-1.52752	-1.83475	4.1724	4.12431	4.24195	4.16086	0.0341267	0.00809003	0.0580439	0.027565
dsbB	1.28956	1.44904	0.902601	0.741216	4.48813	4.68298	4.31569	4.21636	0.0458233	0.00916554	0.349147	0.478202
rnb	0.781368	1.21031	0.923849	0.469089	5.45049	5.80239	5.59721	5.31418	0.114632	0.000642519	0.0420215	0.507449
slyA	1.21869	1.65586	1.42552	0.456967	4.36349	4.7357	4.54218	3.9002	0.101695	0.00227325	0.0401767	0.770627
yecD	0.932525	1.44789	0.990064	1.20797	4.80698	5.23565	4.91028	5.0544	0.126481	0.000624288	0.12607	0.0359815
gatB	-1.1948	-1.1311	-0.736377	-0.968362	5.81965	5.85088	6.00236	5.91103	0.0139279	0.00176224	0.0959276	0.0140163
purF	0.730925	0.975906	1.31349	1.30382	6.2575	6.45976	6.69289	6.68459	0.0374389	0.00141017	3.24322e-08	3.93553e-07
purL	0.632598	0.844788	1.04632	1.32103	8.19602	8.37166	8.50294	8.6893	0.0121914	0.00339129	1.05284e-08	5.73033e-13
gcvA	1.25393	1.58124	0.641874	-0.134605	5.12058	5.39021	4.75625	4.33005	0.0141449	3.53978e-05	0.467314	0.934555
yqeJ	-0.996021	-1.27357	-0.960534	-1.19627	6.63011	6.54627	6.66318	6.5791	0.017825	4.33221e-05	0.00310675	6.98259e-05
hybF	1.01585	1.15226	0.880009	0.963142	5.51881	5.65782	5.48826	5.53717	0.0355777	0.0052604	0.107403	0.0631093
yhaB	-0.709992	-0.959024	-0.849625	-0.976672	7.25861	7.15684	7.21842	7.16386	0.0387353	0.0030929	0.000890218	0.000135714
kdsC	0.800438	1.05616	0.524023	-0.088242	5.52603	5.74163	5.39827	5.06597	0.131	0.00672958	0.448679	0.949368
3354046_3354145	-0.615939	-0.957016	-0.568281	-0.828606	6.78328	6.63819	6.81062	6.70219	0.0749685	0.00276023	0.132319	0.0122361
fis	1.40038	1.44829	2.60304	1.83819	4.92846	5.0873	5.99868	5.37639	0.015452	0.00267123	1.07381e-15	0.00016333
ftsE	-0.715086	-1.21038	-1.37431	-1.19252	6.60592	6.46457	6.41928	6.46252	0.0673898	0.000761224	6.64204e-05	0.00110701
yhhH	-0.684282	-0.905227	-0.840291	-0.998219	7.8612	7.76675	7.81635	7.7538	0.0177083	0.00297517	0.000133514	0.000183481
yrhC	-0.77241	-0.902941	-0.97048	-1.03809	6.95149	6.91089	6.90339	6.87641	0.0105874	0.00501492	3.89951e-05	2.32768e-05
yibA	-0.638101	-0.800109	-0.732127	-1.01417	8.41575	8.35741	8.40107	8.29316	0.0233755	0.00614159	0.000109443	1.80085e-06
4087350_4087379	#N/A	6.00109	#N/A	#N/A	#N/A	1.21783	#N/A	#N/A	#N/A	0.001188	#N/A	#N/A
yjbL	-1.35174	-1.40203	-1.67847	-1.92575	5.1991	5.19195	5.13884	5.07536	0.014774	0.00349349	0.00106624	0.0011293
rraB	-0.908649	-1.1628	-0.903087	-0.669205	5.84929	5.77539	5.8778	5.95331	0.0320185	0.00460349	0.0369494	0.156337
kefF	0.711304	0.850748	0.930215	0.995249	6.39888	6.492	6.55419	6.58986	0.0676967	0.0213763	0.00745433	0.00314976
surA	-1.02646	-1.11135	-1.60894	-1.77981	5.1154	5.0993	4.97304	4.92184	0.0503849	0.0249268	0.00172307	0.000732883
hpt	0.571725	0.8934	1.06889	0.411236	5.88978	6.12206	6.24529	5.82486	0.210585	0.0108459	0.000540784	0.465685
ykgA	-0.613236	-0.542813	-0.633436	-0.579927	8.06522	8.09085	8.07659	8.09003	0.0205116	0.128096	0.00542098	0.0196245
lon	-0.857528	-0.0169377	0.674354	0.632297	6.12047	6.50802	6.89616	6.86406	0.0702126	0.992049	0.137993	0.144413
acrB	-0.536534	-0.280228	-0.747117	-0.744788	9.0214	9.13458	8.9629	8.95517	0.021427	0.5612	8.16577e-05	6.19268e-05
acrR	-0.0798152	0.683342	1.18649	0.178018	7.8691	8.29258	8.64131	8.01297	0.849104	0.0360281	2.69491e-11	0.650466
bioC	0.713309	0.65125	0.732603	0.939629	6.85452	6.83714	6.89896	7.02516	0.017915	0.0717519	0.00888049	0.00024794
serC	1.03565	1.02292	1.5187	1.39703	5.70001	5.73098	6.07741	5.98265	0.0176922	0.0145563	6.3787e-05	0.000239062
trpA	0.7461	0.85882	1.21541	1.28428	5.2276	5.36095	5.57598	5.62009	0.163501	0.0666954	0.00247882	0.00114551
rsxC	0.47761	0.614823	0.807565	0.547673	6.73971	6.88212	6.98943	6.82574	0.139198	0.0717519	0.00129392	0.0813824
purM	0.401533	0.717106	0.918173	0.982449	6.7035	6.93118	7.06481	7.10358	0.263815	0.0386704	0.000265062	0.00024794
rng	0.389719	0.404175	0.955019	0.614996	7.30837	7.34588	7.68724	7.46752	0.184227	0.3367	1.26964e-06	0.0109863
aroE	0.729476	0.68192	1.20745	0.951026	7.21155	7.2193	7.57205	7.39106	0.0108535	0.0556926	1.73832e-08	0.000155856
uspB	0.698023	0.577029	0.80256	0.511448	6.74857	6.7037	6.84941	6.66248	0.0334445	0.12729	0.00807713	0.190479
yhiS	-0.537823	-0.677499	-0.552755	-0.797914	9.05823	9.05634	9.09853	8.99911	0.0430719	0.0359729	0.00693405	2.13401e-05
hdeB	-0.475968	-0.624889	-0.579224	-0.73787	8.64498	8.56683	8.61415	8.54351	0.085669	0.0576514	0.0066449	0.000125933
waaY	-0.508234	-0.713442	-0.800142	-0.806875	8.56758	8.48084	8.46953	8.45774	0.152973	0.0232893	0.000119103	0.000179471
waaR	-0.540399	-0.711392	-0.934913	-0.874085	8.67516	8.6094	8.54687	8.55937	0.0590781	0.0290092	1.39488e-06	3.04906e-05
yigG	-0.656884	-0.786204	-0.886259	-1.01181	7.3837	7.32269	7.3109	7.25842	0.0506195	0.0134597	5.43019e-05	3.01489e-05
tatC	0.182677	-0.0206856	0.859311	1.34468	7.29934	7.20631	7.72497	8.04677	0.6293	0.985733	0.000164409	4.62879e-12
yjbI	-0.501178	-0.66668	-0.608879	-0.815174	9.21429	9.14585	9.18754	9.1	0.0766477	0.0481946	0.0056243	3.96331e-05
yjcF	-0.556253	-0.720242	-0.691811	-0.78744	8.51409	8.45423	8.48118	8.43657	0.0478598	0.0285714	0.000533809	0.00024794
yjfI	-0.494712	-0.716961	-0.643445	-0.757467	7.82452	7.734	7.78035	7.72854	0.0875164	0.0292601	0.00422258	0.000534386
hsdS	-0.404743	-0.668219	-0.672778	-0.603799	9.21463	9.10472	9.12277	9.141	0.107335	0.0360281	0.000238332	0.00191096
yagB	0.381931	0.461772	0.436634	0.760057	6.86067	6.91614	6.9146	7.1013	0.257571	0.261005	0.212537	0.00210098
yagH	0.700719	0.596668	0.585697	0.702526	8.10276	8.05767	8.06102	8.12474	0.0132227	0.096204	0.025647	0.00318707
yagM	-0.651348	-0.554886	-0.427497	-0.688915	8.52805	8.55708	8.63607	8.52161	0.026928	0.117994	0.113293	0.0011621
ecpA	0.584106	0.49113	0.469588	0.67846	7.25667	7.23161	7.22254	7.34338	0.0312971	0.209996	0.1221	0.00562443
tomB	-0.269383	-0.397245	-0.616463	-0.903117	7.3932	7.32733	7.26002	7.14471	0.416545	0.349706	0.0168607	0.00024794
acrA	-0.483969	-0.100611	-0.364	-0.684508	7.23823	7.4214	7.31083	7.17292	0.106007	0.891634	0.31611	0.00955569
ybcN	0.61648	0.535481	0.669264	0.80451	6.71005	6.66988	6.7641	6.84117	0.0474734	0.14343	0.0275672	0.00353
ldtB	0.383334	0.383913	0.423232	0.86673	7.39275	7.41182	7.44775	7.71207	0.192028	0.385309	0.169105	7.21043e-05
pflB	0.391175	0.379778	0.47694	0.624736	7.51725	7.53602	7.59897	7.67983	0.212811	0.383761	0.106689	0.009123
ycbC	-0.971624	-0.639045	-1.06626	-1.71212	5.37911	5.49421	5.36249	5.17225	0.0357692	0.214464	0.0385659	0.000239062
opgH	0.451737	0.368909	0.359624	0.691105	7.38807	7.37124	7.37757	7.5669	0.139857	0.42577	0.334529	0.00617404
osmB	0.324951	0.403309	0.549676	0.714134	7.92542	7.95438	8.06733	8.1586	0.281628	0.330392	0.039535	0.000935914
ydbC	0.61558	0.785673	0.841612	1.0811	6.02706	6.19117	6.21943	6.37427	0.144976	0.0292579	0.0322417	0.000503643
gnd	0.203727	0.444578	0.63518	0.787277	7.14395	7.30216	7.41728	7.50491	0.580694	0.29885	0.0119837	0.00111972
atoB	0.496271	0.421867	0.422905	0.908691	6.14123	6.11018	6.12344	6.4152	0.227531	0.407625	0.443308	0.00481671
2655667_2655933	0.640728	0.610034	0.699526	0.878052	6.88097	6.88968	6.94724	7.05543	0.0558667	0.129412	0.0491992	0.00200817
hycE	0.618127	0.601281	0.543082	0.61901	7.75097	7.7763	7.75054	7.79114	0.0131665	0.0791491	0.0303462	0.00606568
yqeH	-0.613953	-0.598136	-0.417687	-0.700702	7.59787	7.61183	7.69885	7.57666	0.0868394	0.086346	0.140621	0.00354935
ygeH	-0.667414	-0.643968	-0.380832	-0.689547	8.48589	8.49835	8.62615	8.49235	0.029921	0.0443031	0.167689	0.0023651
pbl	-0.906419	-0.940716	-0.721123	-1.20914	5.43883	5.47423	5.54998	5.37866	0.133697	0.045934	0.173315	0.00916332
speB	0.662044	0.311137	0.596333	0.880478	6.69856	6.52376	6.69419	6.8641	0.0287343	0.519977	0.0621242	0.000594199
yhdU	-0.502286	-0.604988	-0.549864	-0.687086	7.20942	7.16726	7.20522	7.14267	0.099351	0.076699	0.0599319	0.00649585
yrhB	-0.266887	-0.571269	-0.541917	-0.668914	7.59489	7.46847	7.49629	7.43869	0.415062	0.10712	0.0394509	0.006505
yhiL	-0.482995	-0.636609	-0.525121	-0.707725	9.82617	9.75817	9.82595	9.74502	0.0825191	0.0567245	0.0125426	0.000391776
yibG	-0.339904	-0.61043	-0.41356	-0.813794	7.66319	7.54971	7.65126	7.48526	0.271092	0.0804216	0.223822	0.000534386
yibB	-0.454869	-0.548696	-0.454988	-0.741244	8.62018	8.57552	8.6356	8.51344	0.154477	0.118007	0.0517008	0.000239062
waaU	-0.348054	-0.457391	-0.307666	-0.612578	8.73856	8.69442	8.77848	8.64276	0.252244	0.273961	0.301762	0.00359261
yigF	-0.614339	-0.745047	-0.668019	-1.14382	7.11322	7.0833	7.1198	6.94908	0.0402921	0.0190927	0.0192161	2.3627e-05
tatB	0.551937	0.185778	0.683171	1.10915	6.95446	6.77079	7.06495	7.33421	0.0863858	0.772491	0.0212869	4.20728e-06
polA	-1.30007	-0.629735	-1.3687	-1.42078	5.00649	5.28637	5.03543	5.02207	0.0115457	0.269093	0.0230548	0.00981276
yihL	-0.196601	-0.425595	-0.307624	-0.626802	7.85755	7.76697	7.83107	7.6894	0.562513	0.302576	0.363569	0.00846248
yjdK	-0.779213	-0.942576	-0.752274	-1.23045	6.2023	6.15059	6.23283	6.06436	0.0357343	0.0106611	0.0427011	0.000239062
yjgL	-0.635203	-0.698197	-0.465357	-0.753073	8.40108	8.38761	8.49829	8.3754	0.012976	0.0255365	0.073479	0.000579373
yjgN	-0.457833	-0.613038	-0.438831	-0.652328	8.34878	8.2901	8.37848	8.28261	0.099351	0.0594121	0.0793333	0.00137221
4470755_4470773	#N/A	-1.87594	-1.83487	-3.89058	#N/A	2.22394	2.26542	1.99523	#N/A	0.338559	0.275713	0.00353245
yjhB	-0.404567	-0.503553	-0.47729	-0.571875	8.64791	8.60532	8.63566	8.588	0.125856	0.181833	0.0334522	0.0057279
yjhC	-0.271008	-0.444331	-0.315065	-0.545182	9.02533	8.94494	9.02225	8.91476	0.356254	0.26839	0.335485	0.00992865

## Sheet: TMP q<0.01_5prime
Locus	Co_Str	2_log2FCfor	2_log2FCrev	1_log2FCfor	1_log2FCrev	0.5_log2FCfor	0.5_log2FCrev	0.25_log2FCfor	0.25_log2FCrev	2_log2CPMfor	2_log2CPMrev	1_log2CPMfor	1_log2CPMrev	0.5_log2CPMfor	0.5_log2CPMrev	0.25_log2CPMfor	0.25_log2CPMrev	2_qfor	2_qrev	1_qfor	1_qrev	0.5_qfor	0.5_qrev	0.25_qfor	0.25_qrev
folA__5prime	for	5.10599	#N/A	5.08434	#N/A	3.82054	#N/A	1.26088	#N/A	8.24494	#N/A	8.17528	#N/A	7.01894	#N/A	4.85539	#N/A	6.51338e-70	#N/A	2.46167e-23	#N/A	6.2121e-19	#N/A	0.357161	#N/A
yqcG__5prime	for	2.21463	0.205283	2.06522	0.445521	1.66155	0.546181	0.686481	0.761553	5.35506	6.40454	5.31462	6.50775	4.95364	6.59169	4.28774	6.71596	0.00664498	0.782578	0.00768445	0.594933	0.144765	0.455963	0.781053	0.144045
2939254_2939351__5prime	for	4.4776	#N/A	4.24803	-0.848345	4.02212	-0.993234	4.58613	-0.653544	3.1991	#N/A	3.82295	4.31358	3.08108	4.29818	3.60182	4.42173	0.00973397	#N/A	0.102919	0.78252	0.168916	0.746032	0.0648408	0.820823
yqeG__5prime	for	5.12117	#N/A	2.87213	-0.0295104	4.83801	#N/A	4.35918	#N/A	3.47586	#N/A	3.06927	2.47747	3.5394	#N/A	3.20962	#N/A	0.000118499	#N/A	0.205817	1	0.0021742	#N/A	0.0170015	#N/A
yhdW__5prime	for	2.63415	0.269546	2.00428	0.340676	2.48477	0.18274	2.31653	0.0470669	4.51948	5.70474	4.27669	5.72877	4.59581	5.65955	4.49953	5.58558	0.00837458	0.772371	0.113802	0.825687	0.0148512	0.933665	0.0429941	0.988856
sgbH__5prime	for	5.79724	-0.420516	3.34878	-0.0569035	#N/A	-0.18065	#N/A	-0.253371	3.04839	5.19064	2.33947	5.37083	#N/A	5.31247	#N/A	5.26932	0.0002177	0.681235	0.406857	0.988364	#N/A	0.943236	#N/A	0.889191
ubiD__5prime	for	1.20657	-0.245104	0.884736	-0.638046	0.34997	-0.409531	-0.0547626	-0.670427	7.03387	5.77312	6.81114	5.5842	6.51923	5.69841	6.29838	5.58795	0.00251152	0.785889	0.040143	0.538994	0.750511	0.779048	0.972358	0.508278
rraB__5prime	for	3.24355	#N/A	3.02163	2.76331	1.83798	#N/A	1.41038	#N/A	5.98375	#N/A	5.8389	1.99835	4.8153	#N/A	4.50266	#N/A	2.7836e-05	#N/A	5.63733e-05	0.528285	0.207265	#N/A	0.455709	#N/A
acrA__5prime	rev	#N/A	4.71851	0.139065	4.83555	0.152661	#N/A	-0.000485693	#N/A	#N/A	2.80692	3.78866	2.85928	3.83213	#N/A	3.74881	#N/A	#N/A	0.00377175	0.979636	0.086346	0.982219	#N/A	1	#N/A
iscX__5prime	rev	#N/A	3.59505	3.02025	3.09464	#N/A	3.17436	#N/A	3.08809	#N/A	4.0419	2.45303	3.64626	#N/A	3.66295	#N/A	3.58241	#N/A	0.00412454	0.248056	0.0915261	#N/A	0.0734255	#N/A	0.0808512
yqiB__5prime	rev	-0.0694803	2.40128	0.0490483	1.73559	0.183545	1.76345	0.0169894	1.46543	4.44424	4.69567	4.46292	4.1355	4.58705	4.17633	4.49623	3.93938	0.979982	0.00899927	0.992035	0.274214	0.968905	0.282343	0.999537	0.424847
malQ__5prime	rev	0.946063	1.78548	0.514639	2.03659	0.365095	1.89684	0.252813	2.09515	5.40021	5.56843	5.1558	5.79216	5.07683	5.69108	5.01603	5.84637	0.252243	0.00305539	0.733613	4.76741e-05	0.877565	0.00105799	0.902363	0.000105741
proK__5prime	rev	0.0393948	2.52136	-0.85132	1.94151	-0.590352	1.48016	-0.422512	1.75856	4.83884	4.71941	4.40568	4.28945	4.53948	3.93368	4.59772	4.1608	0.984193	0.00423686	0.666521	0.115114	0.811403	0.477835	0.87431	0.234131
atpA__5prime	rev	#N/A	10.5252	-1.09132	6.88959	-2.85849	6.55924	-1.36105	6.01108	#N/A	3.3387	2.59503	3.66004	2.26702	3.27168	2.52849	2.92039	#N/A	4.14759e-08	0.804539	0.000206844	0.446171	0.000416999	0.683706	0.00233238
soxS__5prime	rev	-0.804547	4.68843	-0.99969	5.36547	-0.987815	0.668603	-1.4656	-0.897155	3.80776	8.04804	3.71548	8.7373	3.76157	4.72289	3.61497	3.97341	0.640349	0.00480245	0.743857	0.00261567	0.770429	0.793158	0.568374	0.719139
275824_276136__5prime	for	1.10769	0.0441539	1.2229	0.113274	1.18072	0.0367651	1.48048	0.414331	6.57117	6.61882	6.63723	6.63909	6.62833	6.61747	6.83515	6.81689	0.0248993	0.959634	0.00215483	0.943838	0.0091132	0.985227	0.000145828	0.567257
ybjM__5prime	for	1.71095	-0.840489	1.96735	-0.85178	1.16992	-0.891796	0.869768	-0.880163	5.51385	6.54333	5.77689	6.50742	5.20207	6.51353	5.01415	6.51234	0.0118274	0.133013	0.000109899	0.187705	0.268002	0.179231	0.521064	0.181096
topA__5prime	for	#N/A	0.864283	9.90615	-0.0803671	#N/A	0.292165	#N/A	0.16371	#N/A	4.26121	1.49083	3.71021	#N/A	3.92735	#N/A	3.85081	#N/A	0.514971	0.00207808	0.993721	#N/A	0.947106	#N/A	0.968829
paaD__5prime	for	#N/A	0.474896	10.2461	0.0526348	#N/A	-0.173149	#N/A	0.521967	#N/A	4.64451	1.82103	4.39063	#N/A	4.29955	#N/A	4.66158	#N/A	0.785287	0.00145705	0.994957	#N/A	0.974625	#N/A	0.847248
yoaB__5prime	for	#N/A	#N/A	10.0141	0.0865452	#N/A	-0.488132	#N/A	0.167943	#N/A	#N/A	1.59533	3.79222	#N/A	3.55656	#N/A	3.85559	#N/A	#N/A	0.00188591	0.993721	#N/A	0.914188	#N/A	0.968829
hyfE__5prime	for	#N/A	-1.0342	10.5678	-0.589355	#N/A	-0.587147	#N/A	-0.249505	#N/A	3.61039	2.13607	3.73724	#N/A	3.76514	#N/A	3.90445	#N/A	0.551607	0.000866364	0.877318	#N/A	0.88256	#N/A	0.949873
lptC__5prime	for	2.01038	#N/A	2.11655	#N/A	1.62453	#N/A	0.964868	#N/A	5.12599	#N/A	5.34263	#N/A	4.92093	#N/A	4.46133	#N/A	0.029139	#N/A	0.00197884	#N/A	0.15112	#N/A	0.625432	#N/A
amiB__5prime	for	#N/A	#N/A	9.99408	2.31691	#N/A	#N/A	#N/A	#N/A	#N/A	#N/A	1.5761	2.72131	#N/A	#N/A	#N/A	#N/A	#N/A	#N/A	0.00188591	0.639045	#N/A	#N/A	#N/A	#N/A
yjjY__5prime	for	#N/A	#N/A	11.7831	1.75274	10.1863	#N/A	#N/A	#N/A	#N/A	#N/A	3.33468	2.7736	2.52228	#N/A	#N/A	#N/A	#N/A	#N/A	6.91493e-06	0.763425	4.40729e-05	#N/A	#N/A	#N/A
gluQ__5prime	rev	0.360537	3.04081	1.12334	3.65224	0.521266	3.04826	-0.722057	1.3712	4.36578	4.74448	4.86942	5.37691	4.50051	4.81668	3.9143	3.47898	0.820211	0.0245505	0.378782	0.00517829	0.843933	0.0473836	0.79856	0.672209
intD__5prime	rev	0.355315	1.11985	0.300243	2.21331	0.20536	0.929273	0.189148	1.0304	6.59351	6.32463	6.49648	7.11829	6.49377	6.1834	6.47672	6.24381	0.591265	0.0245505	0.773096	8.55365e-06	0.890487	0.214073	0.876765	0.0799658
htpX__5prime	rev	4.30229	#N/A	3.08648	10.5794	#N/A	#N/A	3.75555	10.5685	3.0355	#N/A	2.61429	2.1428	#N/A	#N/A	2.92951	2.80617	0.0136717	#N/A	0.235402	0.000286331	#N/A	#N/A	0.0726252	1.34866e-05
araG__5prime	rev	-0.860204	#N/A	-0.278416	10.1537	-0.544028	#N/A	-0.901654	#N/A	4.76634	#N/A	4.983	1.72692	4.89565	#N/A	4.75499	#N/A	0.493081	#N/A	0.896026	0.000587172	0.802417	#N/A	0.560852	#N/A
ygdD__5prime	rev	#N/A	3.31562	0.88165	4.38364	#N/A	2.77803	#N/A	1.8551	#N/A	3.69343	2.40947	4.75281	#N/A	3.32698	#N/A	2.57052	#N/A	0.115275	0.910213	0.000385847	#N/A	0.251778	#N/A	0.507585
cptA__5prime	rev	#N/A	#N/A	0.266924	9.86723	#N/A	#N/A	#N/A	#N/A	#N/A	#N/A	3.00951	1.44908	#N/A	#N/A	#N/A	#N/A	#N/A	#N/A	0.965412	0.000984426	#N/A	#N/A	#N/A	#N/A
ampC__5prime	rev	-0.510285	-0.0902948	-0.298595	3.81356	0.113599	0.0138703	0.529015	-0.260291	4.74969	5.67371	4.84254	8.59087	5.04634	5.7166	5.27274	5.58148	0.736565	0.945375	0.9076	0.00712926	0.974929	0.997806	0.760551	0.868295
370385_370821__5prime	for	#N/A	0.309921	6.14831	0.328658	6.63558	0.305058	6.33091	0.0484586	#N/A	5.34149	2.93043	5.33832	3.35836	5.33577	3.23342	5.19818	#N/A	0.883205	0.0156571	0.941324	0.000473313	0.947106	0.00221825	0.994858
torC__5prime	for	#N/A	0.467318	#N/A	0.571999	9.76795	0.441102	#N/A	0.371639	#N/A	4.38549	#N/A	4.38874	2.11634	4.35009	#N/A	4.30997	#N/A	0.819325	#N/A	0.878229	0.000114904	0.923393	#N/A	0.923245
btuR__5prime	rev	#N/A	#N/A	#N/A	#N/A	#N/A	9.97168	#N/A	#N/A	#N/A	#N/A	#N/A	#N/A	#N/A	2.28645	#N/A	#N/A	#N/A	#N/A	#N/A	#N/A	#N/A	3.22254e-05	#N/A	#N/A
glpF__5prime	rev	-0.276486	#N/A	-0.208486	#N/A	-0.572296	9.73816	-0.338048	#N/A	4.23312	#N/A	4.27069	#N/A	4.12256	2.06074	4.22157	#N/A	0.882373	#N/A	0.951749	#N/A	0.863295	6.13308e-05	0.909064	#N/A
kefC__5prime	for	2.23666	0.0594828	2.26414	-0.210122	2.14562	0.404892	2.58836	-0.683841	4.60873	4.3165	4.62321	4.17137	4.54903	4.48811	4.93746	3.96462	0.0554544	0.979368	0.0346867	0.965463	0.108742	0.898581	0.00815349	0.797129
1863148_1863187__5prime	for	1.96003	#N/A	2.26278	0.554522	2.39897	#N/A	3.13272	#N/A	3.6824	#N/A	4.02154	2.69279	4.12673	#N/A	4.74984	#N/A	0.135201	#N/A	0.13097	0.922291	0.101585	#N/A	0.000347064	#N/A
yeaH__5prime	for	1.79155	#N/A	2.08305	1.10551	2.22951	0.933235	2.91076	#N/A	3.83574	#N/A	4.15067	2.93706	4.26614	2.81437	4.84518	#N/A	0.169103	#N/A	0.135838	0.773092	0.106973	0.80428	0.000509836	#N/A
yhfX__5prime	rev	-0.849908	#N/A	-0.538995	#N/A	-0.551333	#N/A	-0.310947	5.68127	4.19627	#N/A	4.25986	#N/A	4.28903	#N/A	4.3868	2.61039	0.567504	#N/A	0.833359	#N/A	0.854098	#N/A	0.909064	0.00446577

## Sheet: TMP q<0.01_3prime
Locus	Co_Str	2_log2FCfor	2_log2FCrev	1_log2FCfor	1_log2FCrev	0.5_log2FCfor	0.5_log2FCrev	0.25_log2FCfor	0.25_log2FCrev	2_log2CPMfor	2_log2CPMrev	1_log2CPMfor	1_log2CPMrev	0.5_log2CPMfor	0.5_log2CPMrev	0.25_log2CPMfor	0.25_log2CPMrev	2_qfor	2_qrev	1_qfor	1_qrev	0.5_qfor	0.5_qrev	0.25_qfor	0.25_qrev
thiQ__3prime	rev	1.81553	0.841955	1.51721	0.730548	1.27779	1.05147	1.81199	0.675654	5.70409	4.58161	5.60989	4.49289	5.38159	4.70675	5.77876	4.45841	0.00468848	0.489952	0.0129539	0.716785	0.165774	0.524856	0.00257146	0.734486
yfdK__3prime	rev	0.878814	-0.0230269	0.669277	-0.0805702	0.751447	-0.0123831	0.857089	0.124544	8.10135	7.85756	7.94186	7.81529	8.02547	7.86943	8.08493	7.93295	0.00614679	0.976474	0.129743	0.960844	0.0393227	0.995218	0.00763321	0.890719
cysD__3prime	rev	4.78142	#N/A	3.95629	#N/A	4.5455	#N/A	#N/A	#N/A	3.38256	#N/A	2.96076	#N/A	3.51407	#N/A	#N/A	#N/A	0.00584131	#N/A	0.249006	#N/A	0.0933746	#N/A	#N/A	#N/A
sspA__3prime	rev	3.19425	-0.0977389	3.27004	-0.056272	2.75645	0.115329	2.30294	-0.133533	5.12866	4.73788	5.3939	4.75257	4.82835	4.85275	4.46005	4.7208	2.38939e-05	0.953246	8.14401e-09	0.993721	0.00125401	0.975115	0.0512473	0.964792
yhdE__3prime	rev	3.27748	0.389393	2.58356	0.647303	3.91044	0.744562	2.94859	0.965537	3.70492	4.81552	3.52458	4.94512	4.46186	5.01525	3.63285	5.15461	0.00830079	0.753296	0.228168	0.669349	7.57053e-05	0.689424	0.0907411	0.360672
yidF__3prime	rev	2.25906	1.34574	1.99232	1.03879	1.95998	1.15101	1.88915	1.23628	5.55525	6.09174	5.44385	5.85963	5.36354	5.94999	5.31447	6.00397	0.00048547	0.00640585	0.00171958	0.112381	0.00661474	0.0549696	0.0211499	0.0394627
rfaH__3prime	rev	1.25656	0.293416	1.08354	-0.00269987	0.553256	-0.261736	0.255342	-0.423321	6.98041	6.4642	6.84344	6.28582	6.52495	6.19085	6.34816	6.11581	0.00646747	0.716008	0.0289617	1	0.594953	0.881189	0.850123	0.713316
qseB__3prime	for	#N/A	5.03624	0.159782	4.62651	#N/A	4.13544	#N/A	4.21132	#N/A	3.81367	2.78287	3.6344	#N/A	2.93329	#N/A	3.00317	#N/A	0.00239267	0.989059	0.00546786	#N/A	0.112046	#N/A	0.0902989
yhhQ__3prime	for	0.739101	2.36347	0.634492	1.92667	0.159733	1.51472	0.435482	1.29964	5.58252	4.98334	5.53041	4.6117	5.2654	4.30583	5.40966	4.15217	0.422732	0.00239267	0.647682	0.08187	0.959259	0.35719	0.791219	0.508376
3729513_3729684__3prime	for	0.369885	1.18415	0.814834	0.844451	0.450554	0.771957	-0.0611602	0.959733	4.99679	6.45241	5.27052	6.2072	5.07289	6.18973	4.7958	6.30575	0.788488	0.00875705	0.52516	0.166113	0.847668	0.265146	0.986632	0.10641
trmH__3prime	for	1.15385	1.64855	0.376944	1.25503	0.340922	0.85924	0.643403	1.09294	6.28091	6.30458	5.77576	6.02663	5.77687	5.76179	5.95535	5.90945	0.0341027	0.000871232	0.76466	0.0132482	0.836615	0.294586	0.505573	0.10728
rbsB__3prime	for	0.749173	1.4555	0.458425	1.2299	0.445857	1.27633	0.520926	0.918134	5.90326	5.96121	5.70108	5.79644	5.72273	5.84682	5.76189	5.60031	0.343742	0.00401647	0.747477	0.0316594	0.807593	0.0486125	0.689514	0.274584
rbsK__3prime	for	1.07938	2.1063	0.555905	1.67479	0.741735	1.64012	0.202678	1.54743	6.7698	5.76265	6.38701	5.41171	6.54823	5.40149	6.22437	5.32576	0.018037	0.000226674	0.473775	0.0230132	0.238693	0.0406948	0.877135	0.0633068
4093434_4093518__3prime	for	1.19902	1.20334	0.810942	1.25892	0.43145	0.234874	0.134013	0.0609931	6.02689	6.52118	5.72067	6.56212	5.54116	5.92474	5.37073	5.82649	0.103264	0.00534188	0.473781	0.0037479	0.831566	0.890015	0.951435	0.980506
pgi__3prime	for	0.274562	1.42798	0.0785581	1.27509	-0.0616279	1.217	-0.0731727	1.43917	7.4409	6.97201	7.2983	6.84539	7.2649	6.81238	7.24964	6.96672	0.5643	8.84053e-05	0.951231	0.00119243	0.968341	0.0023495	0.943489	8.57453e-05
4225348_4225425__3prime	for	-1.14505	1.17518	-1.39551	0.936115	-1.16067	0.918335	-1.17971	1.05178	5.84174	6.773	5.75062	6.58658	5.85552	6.59079	5.83986	6.67345	0.0808261	0.00459319	0.0187073	0.0601413	0.127008	0.0824254	0.0945522	0.027258
4539599_4539635__3prime	for	0.702346	1.61466	0.692476	1.56463	0.636776	1.37136	0.79934	0.813668	5.7495	5.54698	5.75153	5.52422	5.72612	5.38759	5.81952	5.00242	0.4553	0.00745109	0.600802	0.0146719	0.692901	0.080271	0.50938	0.518047
sfsA__3prime	rev	2.03882	0.267068	2.45299	0.647571	2.07215	0.616596	0.57043	0.360935	4.50499	4.97682	5.02917	5.17823	4.60354	5.16748	3.56899	5.01453	0.0640731	0.830984	0.00228972	0.634571	0.0810392	0.694395	0.87431	0.853901
ybcI__3prime	rev	#N/A	#N/A	10.0968	#N/A	#N/A	#N/A	#N/A	#N/A	#N/A	#N/A	1.67566	#N/A	#N/A	#N/A	#N/A	#N/A	#N/A	#N/A	0.00165693	#N/A	#N/A	#N/A	#N/A	#N/A
fucO__3prime	rev	#N/A	#N/A	11.4526	#N/A	10.9799	#N/A	10.6129	#N/A	#N/A	#N/A	3.00746	#N/A	3.30009	#N/A	2.87854	#N/A	#N/A	#N/A	4.51387e-05	#N/A	2.75196e-06	#N/A	6.49674e-05	#N/A
atpB__3prime	rev	#N/A	#N/A	10.1672	#N/A	#N/A	#N/A	#N/A	#N/A	#N/A	#N/A	1.74484	#N/A	#N/A	#N/A	#N/A	#N/A	#N/A	#N/A	0.00165209	#N/A	#N/A	#N/A	#N/A	#N/A
1536890_1536919__3prime	for	#N/A	#N/A	#N/A	10.2867	#N/A	#N/A	#N/A	#N/A	#N/A	#N/A	#N/A	1.85639	#N/A	#N/A	#N/A	#N/A	#N/A	#N/A	#N/A	0.000527421	#N/A	#N/A	#N/A	#N/A
pfkB__3prime	for	#N/A	#N/A	-0.735006	10.2222	-0.800734	#N/A	-1.06842	#N/A	#N/A	#N/A	3.40109	1.79335	3.40837	#N/A	3.30927	#N/A	#N/A	#N/A	0.857023	0.000578434	0.841785	#N/A	0.722805	#N/A
ydiZ__3prime	for	-0.511242	#N/A	-0.557181	10.2452	-0.014648	#N/A	0.0765193	9.80885	4.45998	#N/A	4.37417	1.81587	4.66842	#N/A	4.70578	2.06682	0.73927	#N/A	0.83525	0.000548299	0.998578	#N/A	0.982323	5.61315e-05
pssA__3prime	for	#N/A	#N/A	2.19006	9.69338	#N/A	#N/A	#N/A	#N/A	#N/A	#N/A	2.46233	1.2811	#N/A	#N/A	#N/A	#N/A	#N/A	#N/A	0.489546	0.00125119	#N/A	#N/A	#N/A	#N/A
gcvB__3prime	for	1.83961	1.49942	1.60347	1.82281	1.5212	1.08589	1.84739	0.87845	4.08906	5.20368	4.0375	5.42545	3.88538	4.9078	4.14884	4.77111	0.211204	0.0544313	0.377932	0.00596166	0.562344	0.416015	0.281498	0.541965
dkgA__3prime	for	-0.665734	#N/A	-1.38667	11.1484	-1.41968	10.7706	-1.185	#N/A	4.75393	#N/A	4.45921	2.70233	4.49154	3.06621	4.5547	#N/A	0.613333	#N/A	0.372282	5.45895e-05	0.390794	5.70489e-06	0.482865	#N/A
glyT__3prime	for	#N/A	#N/A	2.05372	10.5472	2.28824	#N/A	2.72715	#N/A	#N/A	#N/A	3.00406	2.11076	3.04886	#N/A	3.48032	#N/A	#N/A	#N/A	0.483586	0.000503366	0.386994	#N/A	0.164646	#N/A
potC__3prime	rev	#N/A	0.353329	6.1775	0.393668	10.0833	0.0579922	#N/A	-0.171266	#N/A	4.05521	2.60859	4.05425	2.42194	3.88458	#N/A	3.76982	#N/A	0.845548	0.0188358	0.915957	5.96567e-05	0.99195	#N/A	0.969887
purH__3prime	rev	1.95642	-0.271759	1.6753	-0.221746	2.57483	0.567288	2.89879	0.244442	4.40245	4.4651	4.27467	4.4737	4.9447	4.91642	5.21777	4.72587	0.0849105	0.861907	0.252465	0.950291	0.00310132	0.777372	0.000182559	0.921622
acrR__3prime	for	-0.235328	0.321545	-0.674241	1.24747	-0.59433	1.87003	-0.370974	0.486853	4.89102	4.83994	4.68679	5.42272	4.75468	5.88481	4.85047	4.9275	0.878012	0.804083	0.72673	0.111191	0.810648	0.000199238	0.866756	0.778447
3245423_3245521__3prime	for	0.211163	#N/A	-0.285981	5.43678	-0.121784	5.34979	-0.0094099	5.5706	4.66814	#N/A	4.42818	2.39746	4.53984	2.36235	4.58632	2.50452	0.908782	#N/A	0.929088	0.040226	0.978624	0.00914522	1	0.00578172
3632568_3632666__3prime	for	1.20195	0.783301	0.83131	0.987519	0.782566	1.51858	0.551947	1.05912	5.01486	5.2877	4.81158	5.40698	4.76483	5.80492	4.60189	5.47434	0.363307	0.35005	0.678424	0.25324	0.771286	0.00695467	0.835992	0.220395
hfq__3prime	for	-0.366987	2.81015	-0.542414	3.04122	-0.587436	3.1428	-0.742309	2.67638	6.07736	3.91845	5.97042	4.09106	5.98671	4.20219	5.91786	3.79861	0.654911	0.0156719	0.573676	0.0111852	0.578385	0.00600865	0.416	0.0799726
yrdD__3prime	rev	#N/A	#N/A	4.45797	#N/A	5.41931	#N/A	6.06992	#N/A	#N/A	#N/A	2.18992	#N/A	2.42662	#N/A	2.98543	#N/A	#N/A	#N/A	0.174238	#N/A	0.0150278	#N/A	0.00641782	#N/A
mppA__3prime	for	-0.248222	0.570261	-0.136718	0.689659	-0.0910341	0.731537	0.129656	0.859136	7.02788	7.61374	7.05279	7.6713	7.11326	7.70778	7.21605	7.78398	0.661052	0.11818	0.907173	0.112472	0.945443	0.0449767	0.88675	0.00708856

## Sheet: SUL q<0.01_comb
Locus	2_log2FC	1_log2FC	0.5_log2FC	0.25_log2FC	2_log2CPM	1_log2CPM	0.5_log2CPM	0.25_log2CPM	2_q	1_q	0.5_q	0.25_q
thrA	0.738839	0.761821	0.6848	0.34288	8.05787	8.07833	7.98417	7.83641	0.0016318	0.016027	1	0.780682
thrB	0.980457	1.1911	1.5883	0.509688	7.12329	7.25667	7.51484	6.84337	3.90499e-05	2.33488e-05	0.237501	0.584475
thrC	1.31052	1.14773	0.977735	0.705031	6.85616	6.7406	6.59639	6.47526	2.60023e-08	0.00362119	1	0.312131
rapA	0.822948	1.07955	1.43563	0.453665	8.33696	8.50124	8.72051	8.13123	3.25803e-05	1.54741e-06	0.150566	0.468829
rsmH	-3.25148	-0.462777	-0.429297	-0.511524	4.40096	5.03706	5.02958	5.04639	1.69052e-07	0.981762	1	0.911508
ddlB	-2.7486	-0.853766	0.235163	-0.930085	4.06177	4.46802	4.94156	4.48483	0.000463949	0.970822	1	0.787302
acnB	1.3127	0.994743	0.562599	0.401467	5.53446	5.31608	5.00539	4.96953	0.00279299	0.669541	1	0.959562
hpt	1.15585	0.0146199	0.0358734	0.0309082	6.29173	5.61088	5.56491	5.616	0.000722081	1	1	0.999457
dksA	-1.82799	-0.31	-0.882003	-0.0847505	4.68715	5.16626	4.91957	5.30776	0.00323704	0.981762	1	0.99515
mrcB	0.861174	0.70216	0.573363	0.389539	7.7877	7.67977	7.56981	7.51752	0.000791669	0.210929	1	0.774038
degP	-1.44141	0.549893	0.347477	0.130857	7.18862	8.04197	7.87083	7.80833	9.72323e-11	0.314389	1	0.979231
grxA	1.71626	1.63632	0.859046	1.18329	4.88328	4.85194	4.26739	4.53293	0.00673732	0.162765	1	0.505347
rimK	-1.13973	-0.0346254	0.099991	-0.0182159	5.9509	6.39867	6.41939	6.41158	0.00424394	0.999386	1	1
minD	-1.6046	-0.860269	-0.160822	-0.176669	6.68557	6.92245	7.1557	7.19996	5.60477e-06	0.35173	1	0.983465
minC	-1.54808	-1.23784	-0.0651315	-0.520725	7.06323	7.15339	7.55582	7.40531	5.04877e-11	9.27607e-05	1	0.519776
fadR	-3.0729	-0.28878	-0.0497044	0.0473339	5.35978	6.06842	6.12815	6.22588	1.05403e-13	0.981762	1	0.998791
ldcA	-1.53014	-0.469934	0.400339	-0.115352	5.23789	5.58104	5.9687	5.75213	0.00274659	0.969241	1	0.990119
ychF	1.47906	0.235581	0.567538	0.193566	5.40861	4.60914	4.75294	4.59582	0.000686663	0.995188	1	0.985087
hns	-2.90021	-0.531624	2.61376	0.192255	2.80663	3.40611	5.4233	3.74382	0.00792435	0.981762	0.448238	0.99202
pspB	-1.89604	-1.21471	-0.963259	-0.614223	4.60344	4.78415	4.81002	4.98952	0.00985136	0.617352	1	0.899568
ydcI	-1.1762	-1.07991	-0.702969	-0.53291	5.92464	5.94284	6.04447	6.1633	0.00299553	0.313599	1	0.729337
prc	-2.00159	-0.187021	0.468385	-0.28958	5.59584	6.18488	6.49111	6.15673	4.95583e-06	0.985093	1	0.966269
yebK	-1.4359	-1.45097	-1.05885	-0.131586	5.67975	5.68379	5.74393	6.16654	0.000291942	0.0326176	1	0.985087
uspC	-1.43467	-1.16359	-0.42475	0.416486	6.97709	7.05609	7.27611	7.74856	1.06961e-07	0.00175358	1	0.758569
dcd	4.32291	#N/A	3.79635	3.35112	2.66373	#N/A	2.4187	2.06633	4.13168e-05	#N/A	1	0.0547925
sibB	3.05664	#N/A	#N/A	#N/A	2.36304	#N/A	#N/A	#N/A	0.00638831	#N/A	#N/A	#N/A
truA	1.73812	1.07444	1.29256	0.463291	6.37225	5.90252	6.00277	5.52383	2.28543e-10	0.203932	1	0.885161
prmB	1.97816	0.57825	1.04169	0.809488	5.04363	4.03562	4.32133	4.23174	0.000462682	0.981762	1	0.875135
gtrS	-0.77373	-0.422062	0.168183	-0.699611	7.26338	7.40429	7.64469	7.30564	0.00850388	0.875888	1	0.482734
ppk	0.909666	0.010166	0.00957232	-0.0368862	6.82783	6.3018	6.28633	6.31775	0.00232988	1	1	0.999457
guaB	1.39134	0.948774	0.521318	0.345899	5.70965	5.39017	5.11525	5.0687	0.00329665	0.727215	1	0.972141
iscR	-1.3874	-1.41492	-0.64776	-0.418586	5.6686	5.67665	5.87335	6.01556	0.00973435	0.151188	1	0.920233
glyA	1.52069	1.12388	0.381583	0.0478886	5.83624	5.53327	5.05197	4.92651	8.33568e-05	0.312177	1	0.999457
umpG	-1.29414	-0.692504	-0.830274	-0.326229	7.10792	7.31386	7.21276	7.46695	1.32928e-09	0.150866	1	0.803104
truD	-1.4165	-1.02062	-0.509689	0.0299228	7.28173	7.41525	7.54157	7.84154	1.06961e-07	0.00395586	1	0.999457
ispD	-2.70617	-0.843641	-0.783899	-0.170277	4.74984	5.18693	5.15778	5.46479	5.94512e-07	0.930225	1	0.984121
ygdI	1.72717	0.594596	0.151851	1.13289	5.16896	4.36864	4.1099	4.75774	0.000626728	0.981762	1	0.494345
gcvP	-0.868597	-0.148487	-0.0650074	-0.105539	7.2002	7.49525	7.49704	7.5297	0.000896029	0.981762	1	0.983671
nlpI	-2.14223	-0.229273	-0.632451	-0.491716	5.64328	6.23819	6.02414	6.13331	1.01884e-07	0.981762	1	0.802706
panF	0.930858	0.667344	0.652136	0.383397	7.33694	7.16905	7.12198	7.01721	0.000515809	0.349226	1	0.864975
hofQ	1.12976	0.321772	0.314748	0.190157	7.90516	7.41216	7.3609	7.3461	1.41903e-09	0.892213	1	0.959923
ompR	1.1813	-0.221145	1.53695	-0.305971	6.94644	6.12204	7.14821	6.09582	5.95311e-07	0.981762	0.771077	0.946569
malQ	0.671694	0.0921657	0.145041	0.271953	8.58508	8.25609	8.23952	8.3603	0.00851079	0.990209	1	0.880779
glpE	1.49511	1.46422	1.19824	0.86625	5.34171	5.32456	5.10903	4.94098	0.00167894	0.108417	1	0.656272
glpD	1.21679	0.814863	1.15155	0.638751	6.67168	6.40306	6.5939	6.31408	7.33182e-05	0.467371	1	0.555935
mdtE	0.757826	0.405213	0.570652	0.588341	6.96422	6.75055	6.80886	6.8746	0.00795261	0.899573	1	0.406416
selA	0.841111	0.406209	-0.106941	0.214481	7.70207	7.44247	7.12404	7.34064	0.00508837	0.873747	1	0.966611
yicC	0.872426	0.694395	0.429896	0.11979	7.04479	6.925	6.73441	6.61951	0.000505039	0.314389	1	0.983671
spoT	-1.5858	-0.757216	-0.843195	-0.442531	5.86188	6.10511	6.04023	6.24893	1.0209e-05	0.600498	1	0.806743
rbsK	0.674378	0.719877	0.538031	0.522587	7.80673	7.83851	7.67802	7.72348	0.00985136	0.0659458	1	0.52138
wzxE	-2.05118	0.264136	0.827451	0.328351	6.53861	7.37276	7.65397	7.41018	1.66106e-14	0.961866	1	0.812574
typA	0.921594	0.641462	0.260519	0.51555	7.8392	7.6589	7.40531	7.60298	2.54753e-05	0.275563	1	0.436813
fdhE	0.696361	0.382444	0.413639	0.285983	7.41278	7.21969	7.20218	7.18414	0.00944747	0.876913	1	0.904771
cpxR	-1.39946	-0.368592	-0.282541	-0.431061	7.04743	7.41688	7.40516	7.39251	6.0627e-11	0.875888	1	0.605196
hslU	-0.82679	0.120494	-0.086295	-0.0996082	7.8167	8.23929	8.08297	8.12867	0.00142436	0.981762	1	0.983671
metL	0.656611	0.250705	0.5769	0.178874	8.49473	8.25885	8.40722	8.23679	0.00561218	0.933206	1	0.965539
oxyS	-2.69255	-0.656876	-0.00846475	-0.782787	3.55875	4.03374	4.27993	3.99812	0.00985136	0.981762	1	0.924891
purH	0.936474	1.09469	0.682672	0.451974	7.79311	7.89022	7.59096	7.50886	0.000189484	9.86371e-05	1	0.629671
pgi	0.811382	0.140536	-0.0850703	0.206636	7.80851	7.42734	7.2712	7.47392	0.00259707	0.981762	1	0.962745
hfq	1.77336	1.82236	2.26138	1.35016	5.11024	5.15543	5.47775	4.82646	0.0012043	0.0326176	0.363945	0.258248
treC	1.44136	0.949556	1.59629	0.611238	6.66114	6.30789	6.74151	6.13018	2.50429e-07	0.251229	0.45427	0.677877
pepA	0.718089	0.186359	0.475838	0.269642	7.59059	7.28629	7.39645	7.33169	0.00379592	0.981762	1	0.907348
prfC	1.4709	0.702507	1.1508	0.757473	7.21709	6.7072	6.96869	6.76544	9.97982e-10	0.523299	0.876084	0.213762
lrhA	-0.592039	-0.848334	-0.663333	0.305605	7.88761	7.80016	7.81308	8.32136	0.0255768	0.00629451	1	0.802706
tolC	0.673245	0.938544	0.250483	0.225359	6.96586	7.13765	6.68312	6.72445	0.0677414	0.00670501	1	0.961868
waaC	0.974831	1.53102	1.74959	0.989058	5.41845	5.78496	5.9261	5.44189	0.102432	0.00718933	0.483635	0.390472
rsmG	0.548111	0.820039	0.446608	0.284663	8.12274	8.29311	8.01354	7.97655	0.0455937	0.00600342	1	0.856465

## Sheet: SUL q<0.01_5prime
Locus	Co_Str	2_log2FCfor	2_log2FCrev	1_log2FCfor	1_log2FCrev	0.5_log2FCfor	0.5_log2FCrev	0.25_log2FCfor	0.25_log2FCrev	2_log2CPMfor	2_log2CPMrev	1_log2CPMfor	1_log2CPMrev	0.5_log2CPMfor	0.5_log2CPMrev	0.25_log2CPMfor	0.25_log2CPMrev	2_qfor	2_qrev	1_qfor	1_qrev	0.5_qfor	0.5_qrev	0.25_qfor	0.25_qrev
yhdW__5prime	for	3.21888	0.253645	3.47283	0.220532	2.68237	-0.0554353	2.63594	0.376191	4.87964	5.72159	4.99521	5.7017	4.57558	5.498	4.56003	5.78104	0.000409513	0.891836	0.00314627	0.983464	1	1	0.0911432	0.954527
ubiD__5prime	for	0.130129	-0.427813	1.38507	-0.698874	1.06408	-0.364993	0.371071	-0.671625	6.39507	5.71332	7.17309	5.61971	6.91165	5.68153	6.52124	5.6111	0.943386	0.789193	0.00838267	0.91309	1	1	0.973962	0.8493
acrA__5prime	rev	#N/A	5.30457	#N/A	5.70777	#N/A	#N/A	#N/A	4.74018	#N/A	3.31616	#N/A	3.72089	#N/A	#N/A	#N/A	2.79241	#N/A	0.000154525	#N/A	0.00328328	#N/A	#N/A	#N/A	0.0726045
iscX__5prime	rev	#N/A	3.84747	#N/A	2.90108	#N/A	#N/A	#N/A	2.95076	#N/A	4.3011	#N/A	3.48301	#N/A	#N/A	#N/A	3.49162	#N/A	0.000956355	#N/A	0.324828	#N/A	#N/A	#N/A	0.299547
atpA__5prime	rev	#N/A	10.537	#N/A	#N/A	#N/A	#N/A	#N/A	10.0348	#N/A	3.64688	#N/A	#N/A	#N/A	#N/A	#N/A	2.80151	#N/A	1.13583e-09	#N/A	#N/A	#N/A	#N/A	#N/A	1.33304e-05
htpX__5prime	rev	#N/A	#N/A	#N/A	#N/A	#N/A	#N/A	#N/A	9.6805	#N/A	#N/A	#N/A	#N/A	#N/A	#N/A	#N/A	2.45918	#N/A	#N/A	#N/A	#N/A	#N/A	#N/A	#N/A	2.07959e-05
496899_496983__5prime	for	2.42803	0.673678	1.48196	#N/A	1.46238	0.74851	1.83797	0.20204	5.24268	4.46926	4.49862	#N/A	4.53215	4.44985	4.85094	4.18961	0.00349903	0.818072	0.84897	#N/A	1	1	0.347458	0.987399
yadM__5prime	rev	-0.060342	0.999445	0.0995459	0.836355	-0.373178	0.288525	0.218195	0.222814	7.76431	8.40025	7.86856	8.30634	7.57108	7.89948	7.89779	7.91848	0.972039	0.00186521	0.99268	0.155752	1	1	0.982009	0.954527
folD__5prime	rev	-0.295639	2.00183	0.217421	0.960688	-0.632907	1.368	-0.979784	0.712066	5.98457	5.55355	6.25192	4.78872	5.79393	5.02902	5.70703	4.6497	0.882332	0.00430435	0.989421	0.91309	1	1	0.841596	0.937784
hofP__5prime	rev	-0.669815	2.2963	-0.174623	2.08234	-1.65946	0.462943	-0.662219	0.837329	5.12765	5.22012	5.37611	5.07216	4.77669	3.92366	5.12345	4.19423	0.777914	0.000835435	1	0.261347	1	1	0.98077	0.911054
cadA__5prime	rev	0.413208	1.3013	0.507894	0.8586	0.241308	1.22679	0.207465	0.0337226	7.06861	7.34622	7.13498	7.05287	6.92299	7.22568	6.94558	6.56183	0.668854	4.27059e-06	0.909493	0.380952	1	1	0.987902	0.996979
modA__5prime	for	#N/A	#N/A	5.86701	#N/A	#N/A	#N/A	#N/A	#N/A	#N/A	#N/A	3.66732	#N/A	#N/A	#N/A	#N/A	#N/A	#N/A	#N/A	0.00231298	#N/A	#N/A	#N/A	#N/A	#N/A
recB__5prime	rev	#N/A	#N/A	#N/A	5.43702	#N/A	#N/A	#N/A	#N/A	#N/A	#N/A	#N/A	3.21602	#N/A	#N/A	#N/A	#N/A	#N/A	#N/A	#N/A	0.00362837	#N/A	#N/A	#N/A	#N/A
				0

## Sheet: SUL q<0.01_3prime
Locus	Co_Str	2_log2FCfor	2_log2FCrev	1_log2FCfor	1_log2FCrev	0.5_log2FCfor	0.5_log2FCrev	0.25_log2FCfor	0.25_log2FCrev	2_log2CPMfor	2_log2CPMrev	1_log2CPMfor	1_log2CPMrev	0.5_log2CPMfor	0.5_log2CPMrev	0.25_log2CPMfor	0.25_log2CPMrev	2_qfor	2_qrev	1_qfor	1_qrev	0.5_qfor	0.5_qrev	0.25_qfor	0.25_qrev
cysD__3prime	rev	#N/A	#N/A	5.68768	#N/A	5.00355	#N/A	#N/A	#N/A	#N/A	#N/A	3.49345	#N/A	3.57939	#N/A	#N/A	#N/A	#N/A	#N/A	0.00298231	#N/A	1	#N/A	#N/A	#N/A
qseB__3prime	for	#N/A	5.04988	#N/A	4.85212	#N/A	4.74602	#N/A	4.3836	#N/A	3.81769	#N/A	3.71965	#N/A	3.50514	#N/A	3.15602	#N/A	0.0007531	#N/A	0.0291377	#N/A	1	#N/A	0.180193
fucO__3prime	rev	#N/A	#N/A	#N/A	#N/A	#N/A	#N/A	9.86916	#N/A	#N/A	#N/A	#N/A	#N/A	#N/A	#N/A	2.69392	#N/A	#N/A	#N/A	#N/A	#N/A	#N/A	#N/A	1.75507e-05	#N/A
dkgA__3prime	for	-1.34411	10.1754	-1.04303	#N/A	-2.48018	#N/A	-1.20827	#N/A	4.54987	3.29381	4.68144	#N/A	4.27754	#N/A	4.59721	#N/A	0.555115	5.79194e-09	0.945168	#N/A	1	#N/A	0.849541	#N/A
hfq__3prime	for	-0.220054	3.44378	-0.669935	3.93854	-1.11293	#N/A	-0.675991	2.24042	6.17734	4.50791	5.99825	4.87991	5.77894	#N/A	5.97247	3.46421	0.908728	0.000154525	0.935247	0.0012122	1	#N/A	0.876497	0.498894
yrdD__3prime	rev	#N/A	#N/A	#N/A	#N/A	#N/A	#N/A	9.89991	#N/A	#N/A	#N/A	#N/A	#N/A	#N/A	#N/A	2.72373	#N/A	#N/A	#N/A	#N/A	#N/A	#N/A	#N/A	1.75507e-05	#N/A
rbn__3prime	for	0.733911	1.59896	0.162143	1.45559	-0.116691	1.05479	0.357386	1.24247	6.37126	5.82169	6.07525	5.73832	5.85974	5.37744	6.14286	5.55467	0.517268	0.00539862	0.994745	0.339987	1	1	0.982009	0.341864
